# Supplementary material for: Mendelian Randomization Combined with Bioinformatics Revealed Specific Allergy-Mediated Protective Mechanisms Against Renal Cell Carcinoma
Source: Phenomics. 2025 Nov 3;5(5):577–89. doi: 10.1007/s43657-025-00229-6 (PMC12881226; doi:10.1007/s43657-025-00229-6)
Supplement: Supplementary file 3 — Supplementary file3 (XLSX 9583 KB) [file 43657_2025_229_MOESM3_ESM.xlsx]

## Sheet: Sheet
Title:Mendelian randomization combined with bioinformatics revealed specific allergy-mediated protective mechanisms against renal cell carcinoma
Journal: Phenomics
Author:Zixuan Xing1#, Hao Lei2#, Yaohui Jiang3#, Shaobo Wu3, Qijuan Zang4, Sikai Qiu3, Enrui Xie1, Yuan Wang1, Ning Gao1, Yee Hui Yeo5*, Fanpu Ji1,6,7*, Zhengxiao Li8*
Affiliation:	1Department of Infectious Diseases, the Second Affiliated Hospital of Xi’an Jiaotong University, Xi’an 710004, China.
	2Department of Dermatology, the First Affiliated Hospital of Xi’an Jiaotong University, Xi’an 710061, China.
	3Department of Medicine, Xi’an Jiaotong University, Xi’an 710061, China.
	4Department of Infectious Diseases, the First Affiliated Hospital of Xi’an Jiaotong University, Xi’an 710061, China.
	5Karsh Division of Gastroenterology and Hepatology, Cedars-Sinai Medical Center, Los Angeles 90048, United States.
	6National & Local Joint Engineering Research Center of Biodiagnosis and Biotherapy, the Second Affiliated Hospital of Xi’an Jiaotong University, Xi’an 710004, China.
	7Key Laboratory of Surgical Critical Care and Life Support (Xi'an Jiaotong University), Ministry of Education, Xi’an 710000, China
	8Department of Dermatology, Second Affiliated Hospital of Xi’an Jiaotong University, Xi’an 710004, China.
	# These authors contributed equally to this work.
Corresponding authors:
	Dr. Yee Hui Yeo, MD, MSc,
	Karsh Division of Gastroenterology and Hepatology
	Cedars-Sinai Medical Center, 8700 Beverly Blvd, Los Angeles 90048, California, USA.
	Email: yeehui.yeo@cshs.org
	Dr. Fanpu Ji, MD, Ph.D.,
	Department of Infectious Diseases,
	The Second Affiliated Hospital of Xi'an Jiaotong University, 157 Xi Wu Road, Xi'an 710004, Shaanxi Province, PRC.
	Email address: jifanpu1979@163.com or infection@xjtu.edu.cn.
	Dr. Zhengxiao Li, MD,
	Department of Dermatology,
	The Second Affiliated Hospital of Xi'an Jiaotong University, No.157 Xi Wu Road, Xi'an 710004, Shaanxi Province, PRC.
	Email: lizhengxiao1979@163.com
Table S1. Summary of data source of different traits.
Table S2. The screening process for instrumental variables.
Table S3. The specific information of single nucleotide polymorphisms in allergic disease.
Table S4. The specific information of single nucleotide polymorphisms in malignant neoplasm of the kidney except renal pelvis.
Table S5. The specific information of single nucleotide polymorphisms in malignant neoplasm of the kidney except renal pelvis (all cancers excluded).
Table S6. Results of Mendelian randomization of allergic disease to different types of cancer.
Table S7. Results of Mendelian randomization of allergic disease to different types of cancer (controls excluding all cancers).
Table S8. Results of 70 single nucleotide polymorphisms in eQTL analysis.
Table S9. List of genes whose expression or methylation status were affected by the 70 single nucleotide polymorphisms in renal tissues.
Table S10. Genes with a significant effect on overall survival among 134 genes.
Table S11. Gene cluster results from time series analysis in three tumors.
Table S12. Existing approved or clinical-phase drug candidates for the four core pathways.
Table S13. Validation of the relationship between allergy and kidney cancer by Mendelian randomization.
Fig. S1. Characterization of 134 allergy-associated genes in renal cell carcinoma. The majority of the 134 genes were positively correlated in the three tumor tissue types. a The expression of 134 genes was affected by the 70 allergy-related single nucleotide polymorphisms in kidney tissue. b Hierarchical clustering heatmap showed the expression and clustering of 134 genes in the three tumor tiss…
Fig. S2. Clinical prognostic significance of 134 genes in three types of kidney cancer. (A-C) Forest plots showed the prognostic role of 134 genes in kidney Chromosome (A), kidney renal clear cell carcinoma, (B) and kidney renal papillary cell carcinoma (C) by univariate Cox regression. (D) Kaplan-Meier overall survival curves of HLA-DRB1 expression in kidney chromosome. (E) Kaplan-Meier overall …
Fig. S3. Core pathways of allergy-mediated protective mechanisms against renal cell carcinoma. Major histocompatibility complex class II antigen presentation, generation of second messenger molecules, interferon gamma signaling, and translocation of ZAP-70 to the immunological synapse were at the core of the regulatory relationships in kidney chromophobe, kidney renal clear cell carcinoma, and ki…
Fig. S4. Gene clusters involved in the progression from normal tissue to renal cell carcinoma obtained by time-series analysis. (A) Kidney chromosome. (B) Kidney renal clear cell carcinoma. (C) Kidney renal papillary cell carcinoma.
Fig. S5. Schematic diagram showing the possible mechanism of allergy-mediated protection against renal cell carcinoma. APC: Antigen-presenting cell; CTL: Cytotoxic T lymphocyte; GA: Glatiramer acetate; IgE: Immunoglobulin E; IL-5: Interleukin 5; RCC: Renal cell carcinoma; SNP: Single nucleotide polymorphism; Th2: T helper 2.

## Sheet: S1
	Trait	GWAS ID	Population	ncase	ncontrol	Sample size	Number of SNPs	Year	Sex	Consortium
EXPOSURE	Allergic disease (asthma, hay fever or eczema)	ebi-a-GCST005038	European	180129	180709	360838	8133670	2017	Males and Females	A meta-analysis of GWAS
Digestive System	Malignant neoplasm of lip, oral cavity and pharynx	finn-b-C3_LIP_ORAL_PHARYNX	European	126	218666	218792	16380466	2021	Males and Females	FinnGen
	Malignant neoplasm of lip, oral cavity and pharynx (all cancers excluded)	finn-b-C3_LIP_ORAL_PHARYNX_EXALLC	European	126	174006	174132	16380304	2021	Males and Females	FinnGen
	Malignant neoplasm of oesophagus	finn-b-C3_OESOPHAGUS	European	232	218560	218792	16380466	2021	Males and Females	FinnGen
	Malignant neoplasm of oesophagus (all cancers excluded)	finn-b-C3_OESOPHAGUS_EXALLC	European	232	174006	174238	16380304	2021	Males and Females	FinnGen
	Malignant neoplasm of stomach	finn-b-C3_STOMACH	European	633	218159	218792	16380466	2021	Males and Females	FinnGen
	Malignant neoplasm of stomach (all cancers excluded)	finn-b-C3_STOMACH_EXALLC	European	633	174006	174639	16380305	2021	Males and Females	FinnGen
	Malignant neoplasm of small intestine	finn-b-C3_SMALL_INTESTINE	European	252	218540	218792	16380466	2021	Males and Females	FinnGen
	Malignant neoplasm of small intestine (all cancers excluded)	finn-b-C3_SMALL_INTESTINE_EXALLC	European	252	174006	174258	16380304	2021	Males and Females	FinnGen
	Malignant neoplasm of colon	finn-b-C3_COLON	European	1803	216989	218792	16380466	2021	Males and Females	FinnGen
	Malignant neoplasm of colon (all cancers excluded)	finn-b-C3_COLON_EXALLC	European	1803	174006	175809	16380317	2021	Males and Females	FinnGen
	Malignant neoplasm of rectum	finn-b-C3_RECTUM	European	1078	217714	218792	16380466	2021	Males and Females	FinnGen
	Malignant neoplasm of rectum (all cancers excluded)	finn-b-C3_RECTUM_EXALLC	European	1078	174006	175084	16380307	2021	Males and Females	FinnGen
	Malignant neoplasm of liver and intrahepatic bile ducts	finn-b-C3_LIVER_INTRAHEPATIC_BILE_DUCTS	European	304	218488	218792	16380466	2021	Males and Females	FinnGen
	Malignant neoplasm of liver and intrahepatic bile ducts (all cancers excluded)	finn-b-C3_LIVER_INTRAHEPATIC_BILE_DUCTS_EXALLC	European	304	174006	174310	16380303	2021	Males and Females	FinnGen
	Malignant neoplasm of pancreas	finn-b-C3_PANCREAS	European	605	218187	218792	16380466	2021	Males and Females	FinnGen
	Malignant neoplasm of pancreas (all cancers excluded)	finn-b-C3_PANCREAS_EXALLC	European	605	174006	174611	16380306	2021	Males and Females	FinnGen
	Malignant neoplasm of anus and anal canal	finn-b-C3_ANUS_ANALCANAL	European	108	218684	218792	16380466	2021	Males and Females	FinnGen
	Malignant neoplasm of anus and anal canal (all cancers excluded)	finn-b-C3_ANUS_ANALCANAL_EXALLC	European	108	174006	174114	16380303	2021	Males and Females	FinnGen
Respiratory System	Malignant neoplasm of bronchus and lung	finn-b-C3_BRONCHUS_LUNG	European	1681	217111	218792	16380466	2021	Males and Females	FinnGen
	Malignant neoplasm of bronchus and lung (all cancers excluded)	finn-b-C3_BRONCHUS_LUNG_EXALLC	European	1681	173993	175674	16380305	2021	Males and Females	FinnGen
	Non-small cell lung cancer	finn-b-C3_LUNG_NONSMALL	European	1627	217165	218792	16380466	2021	Males and Females	FinnGen
	Non-small cell lung cancer (all cancers excluded)	finn-b-C3_LUNG_NONSMALL_EXALLC	European	1627	174006	175633	16380305	2021	Males and Females	FinnGen
	Malignant neoplasm of larynx	finn-b-C3_LARYNX	European	180	218612	218792	16380466	2021	Males and Females	FinnGen
	Malignant neoplasm of larynx (all cancers excluded)	finn-b-C3_LARYNX_EXALLC	European	180	174005	174185	16380304	2021	Males and Females	FinnGen
Nervous System	Brain glioblastoma	finn-b-C3_GBM	European	91	218701	218792	16380466	2021	Males and Females	FinnGen
	Brain glioblastoma (all cancers excluded)	finn-b-C3_GBM_EXALLC	European	91	174006	174097	16380303	2021	Males and Females	FinnGen
	Malignant neoplasm of meninges	finn-b-C3_MENINGES	European	640	218152	218792	16380466	2021	Males and Females	FinnGen
	Malignant neoplasm of meninges (all cancers excluded)	finn-b-C3_MENINGES_EXALLC	European	640	174006	174646	16380305	2021	Males and Females	FinnGen
Endocrine System	Malignant neoplasm of thyroid gland	finn-b-C3_THYROID_GLAND	European	989	217803	218792	16380466	2021	Males and Females	FinnGen
	Malignant neoplasm of thyroid gland (all cancers excluded)	finn-b-C3_THYROID_GLAND_EXALLC	European	989	174006	174995	16380316	2021	Males and Females	FinnGen
Urinary System	Malignant neoplasm of kidney, except renal pelvis	finn-b-C3_KIDNEY_NOTRENALPELVIS	European	971	217821	218792	16380466	2021	Males and Females	FinnGen
	Malignant neoplasm of kidney, except renal pelvis (all cancers excluded)	finn-b-C3_KIDNEY_NOTRENALPELVIS_EXALLC	European	971	174006	174977	16380308	2021	Males and Females	FinnGen
	Malignant neoplasm of bladder	finn-b-C3_BLADDER	European	1115	217677	218792	16380466	2021	Males and Females	FinnGen
	Malignant neoplasm of bladder (all cancers excluded)	finn-b-C3_BLADDER_EXALLC	European	1115	174006	175121	16380305	2021	Males and Females	FinnGen
Skeletal System	Malignant neoplasm of bone and articular cartilage	finn-b-C3_BONE_CARTILAGE	European	119	218673	218792	16380466	2021	Males and Females	FinnGen
	Malignant neoplasm of bone and articular cartilage (all cancers excluded)	finn-b-C3_BONE_CARTILAGE_EXALLC	European	119	174006	174125	16380303	2021	Males and Females	FinnGen
Integumentary System	Malignant melanoma of skin	finn-b-C3_MELANOMA_SKIN	European	98	218694	218792	16380466	2021	Males and Females	FinnGen
	Malignant melanoma of skin (all cancers excluded)	finn-b-C3_MELANOMA_SKIN_EXALLC	European	98	174006	174104	16380303	2021	Males and Females	FinnGen
Lymphatic System	Acute myeloid leukaemia	finn-b-C3_AML	European	90	218702	218792	16380466	2021	Males and Females	FinnGen
	Acute myeloid leukaemia (all cancers excluded)	finn-b-C3_AML_EXALLC	European	90	174006	174096	16380304	2021	Males and Females	FinnGen
	Lymphoid leukaemia	finn-b-CD2_LYMPHOID_LEUKAEMIA	European	663	218129	218792	16380466	2021	Males and Females	FinnGen
	Lymphoid leukaemia (all cancers excluded)	finn-b-CD2_LYMPHOID_LEUKAEMIA_EXALLC	European	663	180756	181419	16380339	2021	Males and Females	FinnGen
	Hodgkin lymphoma	finn-b-CD2_HODGKIN_LYMPHOMA	European	369	218423	218792	16380466	2021	Males and Females	FinnGen
	Hodgkin lymphoma (all cancers excluded)	finn-b-CD2_HODGKIN_LYMPHOMA_EXALLC	European	369	180756	181125	16380338	2021	Males and Females	FinnGen
	Follicular lymphoma	finn-b-CD2_FOLLICULAR_LYMPHOMA	European	522	218270	218792	16380466	2021	Males and Females	FinnGen
	Follicular lymphoma (all cancers excluded)	finn-b-CD2_FOLLICULAR_LYMPHOMA_EXALLC	European	522	180756	181278	16380337	2021	Males and Females	FinnGen
	Diffuse large B-cell lymphoma	finn-b-C3_DLBCL	European	209	218583	218792	16380466	2021	Males and Females	FinnGen
	Diffuse large B-cell lymphoma (all cancers excluded)	finn-b-C3_DLBCL_EXALLC	European	209	174006	174215	16380303	2021	Males and Females	FinnGen
	Mature T/NK-cell lymphomas	finn-b-CD2_TNK_LYMPHOMA	European	150	218642	218792	16380466	2021	Males and Females	FinnGen
	Mature T/NK-cell lymphomas (all cancers excluded)	finn-b-CD2_TNK_LYMPHOMA_EXALLC	European	150	180756	180906	16380337	2021	Males and Females	FinnGen
Additional Systems	Malignant neoplasm of eye and adnexa	finn-b-C3_EYE_ADNEXA	European	161	218631	218792	16380466	2021	Males and Females	FinnGen
	Malignant neoplasm of eye and adnexa (all cancers excluded)	finn-b-C3_EYE_ADNEXA_EXALLC	European	161	174006	174167	16380303	2021	Males and Females	FinnGen
	Malignant neoplasm of heart, mediastinum and pleura	finn-b-C3_HEART_MEDIASTINUM_PLEURA	European	102	218690	218792	16380466	2021	Males and Females	FinnGen
	Malignant neoplasm of heart, mediastinum and pleura (all cancers excluded)	finn-b-C3_HEART_MEDIASTINUM_PLEURA_EXALLC	European	102	174006	174108	16380303	2021	Males and Females	FinnGen
	Mesothelioma	finn-b-C3_MESOTHELIOMA	European	133	218659	218792	16380466	2021	Males and Females	FinnGen
	Mesothelioma (all cancers excluded)	finn-b-C3_MESOTHELIOMA_EXALLC	European	133	174006	174139	16380303	2021	Males and Females	FinnGen

## Sheet: S2
		Number of SNPs strongly correlated with exposure	Exclude SNPs with F<10	Extracting data for SNPs from outcome	Harmonized date
Digestive System	Malignant neoplasm of lip, oral cavity and pharynx	74	74	73	70
	Malignant neoplasm of lip, oral cavity and pharynx (all cancers excluded)	74	74	73	70
	Malignant neoplasm of oesophagus	74	74	73	70
	Malignant neoplasm of oesophagus (all cancers excluded)	74	74	73	70
	Malignant neoplasm of stomach	74	74	73	70
	Malignant neoplasm of stomach (all cancers excluded)	74	74	73	70
	Malignant neoplasm of small intestine	74	74	73	70
	Malignant neoplasm of small intestine (all cancers excluded)	74	74	73	70
	Malignant neoplasm of colon	74	74	73	70
	Malignant neoplasm of colon (all cancers excluded)	74	74	73	70
	Malignant neoplasm of rectum	74	74	73	70
	Malignant neoplasm of rectum (all cancers excluded)	74	74	73	70
	Malignant neoplasm of liver and intrahepatic bile ducts	74	74	73	70
	Malignant neoplasm of liver and intrahepatic bile ducts (all cancers excluded)	74	74	73	70
	Malignant neoplasm of pancreas	74	74	73	70
	Malignant neoplasm of pancreas (all cancers excluded)	74	74	73	70
	Malignant neoplasm of anus and anal canal	74	74	73	70
	Malignant neoplasm of anus and anal canal (all cancers excluded)	74	74	73	70
Respiratory System	Malignant neoplasm of bronchus and lung	74	74	73	70
	Malignant neoplasm of bronchus and lung (all cancers excluded)	74	74	73	70
	Non-small cell lung cancer	74	74	73	70
	Non-small cell lung cancer (all cancers excluded)	74	74	73	70
	Malignant neoplasm of larynx	74	74	73	70
	Malignant neoplasm of larynx (all cancers excluded)	74	74	73	70
Nervous System	Brain glioblastoma	74	74	73	70
	Brain glioblastoma (all cancers excluded)	74	74	73	70
	Malignant neoplasm of meninges	74	74	73	70
	Malignant neoplasm of meninges (all cancers excluded)	74	74	73	70
Endocrine System	Malignant neoplasm of thyroid gland	74	74	73	70
	Malignant neoplasm of thyroid gland (all cancers excluded)	74	74	73	70
Urinary System	Malignant neoplasm of kidney, except renal pelvis	74	74	73	70
	Malignant neoplasm of kidney, except renal pelvis (all cancers excluded)	74	74	73	70
	Malignant neoplasm of bladder	74	74	73	70
	Malignant neoplasm of bladder (all cancers excluded)	74	74	73	70
Skeletal System	Malignant neoplasm of bone and articular cartilage	74	74	73	70
	Malignant neoplasm of bone and articular cartilage (all cancers excluded)	74	74	73	70
Integumentary System	Malignant melanoma of skin	74	74	73	70
	Malignant melanoma of skin (all cancers excluded)	74	74	73	70
Lymphatic System	Acute myeloid leukaemia	74	74	73	70
	Acute myeloid leukaemia (all cancers excluded)	74	74	73	70
	Lymphoid leukaemia	74	74	73	70
	Lymphoid leukaemia (all cancers excluded)	74	74	73	70
	Hodgkin lymphoma	74	74	73	70
	Hodgkin lymphoma (all cancers excluded)	74	74	73	70
	Follicular lymphoma	74	74	73	70
	Follicular lymphoma (all cancers excluded)	74	74	73	70
	Diffuse large B-cell lymphoma	74	74	73	70
	Diffuse large B-cell lymphoma (all cancers excluded)	74	74	73	70
	Mature T/NK-cell lymphomas	74	74	73	70
	Mature T/NK-cell lymphomas (all cancers excluded)	74	74	73	70
Additional Systems	Malignant neoplasm of eye and adnexa	74	74	73	70
	Malignant neoplasm of eye and adnexa (all cancers excluded)	74	74	73	70
	Malignant neoplasm of heart, mediastinum and pleura	74	74	73	70
	Malignant neoplasm of heart, mediastinum and pleura (all cancers excluded)	74	74	73	70
	Mesothelioma	74	74	73	70
	Mesothelioma (all cancers excluded)	74	74	73	70

## Sheet: S3
SNP	se.exposure	pval.exposure	chr.exposure	pos.exposure	beta.exposure	samplesize.exposure	id.exposure	effect_allele.exposure	other_allele.exposure	eaf.exposure	exposure	mr_keep.exposure	pval_origin.exposure	data_source.exposure	R2	F
rs12123821	0.014	1.04e-16	1	152179152	0.1159	360838	ebi-a-GCST005038	T	C	0.04762	Allergic disease (asthma, hay fever or eczema) || id:ebi-a-GCST005038	TRUE	reported	igd	0.00121842	440.186
rs61816766	0.0176	6.76e-16	1	152319572	0.142	360838	ebi-a-GCST005038	C	T	0.97959	Allergic disease (asthma, hay fever or eczema) || id:ebi-a-GCST005038	TRUE	reported	igd	0.000806295	291.175
rs1214598	0.006	2.14e-11	1	167426424	-0.0401	360838	ebi-a-GCST005038	A	G	0.3316	Allergic disease (asthma, hay fever or eczema) || id:ebi-a-GCST005038	TRUE	reported	igd	0.000712803	257.389
rs7521390	0.0063	1.39e-08	1	173141960	0.0358	360838	ebi-a-GCST005038	C	A	0.716	Allergic disease (asthma, hay fever or eczema) || id:ebi-a-GCST005038	TRUE	reported	igd	0.000521228	188.176
rs301802	0.0058	1.33e-16	1	8497307	0.048	360838	ebi-a-GCST005038	A	T	0.4592	Allergic disease (asthma, hay fever or eczema) || id:ebi-a-GCST005038	TRUE	reported	igd	0.00114433	413.388
rs1289273	0.0057	1.09e-09	1	226909233	0.035	360838	ebi-a-GCST005038	G	A	0.5731	Allergic disease (asthma, hay fever or eczema) || id:ebi-a-GCST005038	TRUE	reported	igd	0.000599408	216.418
rs760805	0.006	3.79e-10	1	25251923	0.0374	360838	ebi-a-GCST005038	T	A	0.5782	Allergic disease (asthma, hay fever or eczema) || id:ebi-a-GCST005038	TRUE	reported	igd	0.000682272	246.357
rs74847330	0.0088	1.67e-08	2	143831599	-0.0497	360838	ebi-a-GCST005038	G	A	0.8776	Allergic disease (asthma, hay fever or eczema) || id:ebi-a-GCST005038	TRUE	reported	igd	0.000530665	191.585
rs34290285	0.0075	1.16e-24	2	242698640	-0.0766	360838	ebi-a-GCST005038	A	G	0.2653	Allergic disease (asthma, hay fever or eczema) || id:ebi-a-GCST005038	TRUE	reported	igd	0.00228736	827.255
rs4973380	0.0067	2.59e-09	2	228725402	0.0397	360838	ebi-a-GCST005038	A	T	0.2432	Allergic disease (asthma, hay fever or eczema) || id:ebi-a-GCST005038	TRUE	reported	igd	0.000580171	209.468
rs10174949	0.0063	9.92e-26	2	8442248	-0.0656	360838	ebi-a-GCST005038	A	G	0.3163	Allergic disease (asthma, hay fever or eczema) || id:ebi-a-GCST005038	TRUE	reported	igd	0.00186124	672.855
rs10865050	0.0084	6.37e-50	2	102941311	-0.1249	360838	ebi-a-GCST005038	A	G	0.1531	Allergic disease (asthma, hay fever or eczema) || id:ebi-a-GCST005038	TRUE	reported	igd	0.00404541	1465.66
rs6800001	0.0059	2.28e-08	3	33081102	0.033	360838	ebi-a-GCST005038	A	G	0.3418	Allergic disease (asthma, hay fever or eczema) || id:ebi-a-GCST005038	TRUE	reported	igd	0.000489991	176.893
rs10663129	0.0063	1.25e-09	3	141321836	0.0384	360838	ebi-a-GCST005038	ACT	A	0.6718	Allergic disease (asthma, hay fever or eczema) || id:ebi-a-GCST005038	TRUE	reported	igd	0.000650236	234.781
rs61192126	0.0064	1.56e-09	3	72394852	-0.0384	360838	ebi-a-GCST005038	C	T	0.6905	Allergic disease (asthma, hay fever or eczema) || id:ebi-a-GCST005038	TRUE	reported	igd	0.000630256	227.562
rs519973	0.006	3.23e-09	3	187633268	0.0358	360838	ebi-a-GCST005038	A	G	0.3537	Allergic disease (asthma, hay fever or eczema) || id:ebi-a-GCST005038	TRUE	reported	igd	0.000585956	211.558
rs9877752	0.0058	4.98e-12	3	188091928	0.0398	360838	ebi-a-GCST005038	A	G	0.4116	Allergic disease (asthma, hay fever or eczema) || id:ebi-a-GCST005038	TRUE	reported	igd	0.000767263	277.069
rs80064395	0.0107	1.31e-11	3	196372546	-0.0726	360838	ebi-a-GCST005038	T	C	0.05782	Allergic disease (asthma, hay fever or eczema) || id:ebi-a-GCST005038	TRUE	reported	igd	0.000574269	207.336
rs10033073	0.0072	1.36e-09	4	4775401	0.0437	360838	ebi-a-GCST005038	G	A	0.6497	Allergic disease (asthma, hay fever or eczema) || id:ebi-a-GCST005038	TRUE	reported	igd	0.000869252	313.93
rs5743618	0.0067	2.73e-42	4	38798648	-0.0915	360838	ebi-a-GCST005038	A	C	0.2993	Allergic disease (asthma, hay fever or eczema) || id:ebi-a-GCST005038	TRUE	reported	igd	0.00351165	1271.59
rs228619	0.0057	2.41e-10	4	103569283	0.0362	360838	ebi-a-GCST005038	G	A	0.5306	Allergic disease (asthma, hay fever or eczema) || id:ebi-a-GCST005038	TRUE	reported	igd	0.000652766	235.695
rs58939053	0.0061	3.85e-19	4	123386013	0.0544	360838	ebi-a-GCST005038	T	C	0.3435	Allergic disease (asthma, hay fever or eczema) || id:ebi-a-GCST005038	TRUE	reported	igd	0.00133472	482.258
rs6881706	0.0064	1.73e-28	5	35879156	-0.0707	360838	ebi-a-GCST005038	T	G	0.2925	Allergic disease (asthma, hay fever or eczema) || id:ebi-a-GCST005038	TRUE	reported	igd	0.00206881	748.05
rs72774901	0.0108	3.92e-25	5	110182720	0.1122	360838	ebi-a-GCST005038	A	T	0.08163	Allergic disease (asthma, hay fever or eczema) || id:ebi-a-GCST005038	TRUE	reported	igd	0.00188748	682.36
rs740474	0.0059	6.59e-10	5	140925362	-0.0361	360838	ebi-a-GCST005038	T	C	0.4167	Allergic disease (asthma, hay fever or eczema) || id:ebi-a-GCST005038	TRUE	reported	igd	0.000633519	228.741
rs6594499	0.0057	1.1e-36	5	110470137	-0.0723	360838	ebi-a-GCST005038	A	C	0.4813	Allergic disease (asthma, hay fever or eczema) || id:ebi-a-GCST005038	TRUE	reported	igd	0.00260999	944.243
rs249677	0.0059	7.54e-10	5	141539339	0.0366	360838	ebi-a-GCST005038	A	C	0.3605	Allergic disease (asthma, hay fever or eczema) || id:ebi-a-GCST005038	TRUE	reported	igd	0.000617644	223.006
rs2910162	0.0061	1.54e-08	5	159909345	0.0344	360838	ebi-a-GCST005038	G	A	0.6837	Allergic disease (asthma, hay fever or eczema) || id:ebi-a-GCST005038	TRUE	reported	igd	0.000511813	184.775
rs16903574	0.011	1.68e-10	5	14610309	0.07	360838	ebi-a-GCST005038	G	C	0.91837	Allergic disease (asthma, hay fever or eczema) || id:ebi-a-GCST005038	TRUE	reported	igd	0.000734672	265.291
rs848	0.0073	1.62e-16	5	131996500	-0.0601	360838	ebi-a-GCST005038	C	A	0.7636	Allergic disease (asthma, hay fever or eczema) || id:ebi-a-GCST005038	TRUE	reported	igd	0.00130404	471.161
rs1419675	0.007	4.72e-08	6	30092707	-0.0385	360838	ebi-a-GCST005038	T	G	0.2415	Allergic disease (asthma, hay fever or eczema) || id:ebi-a-GCST005038	TRUE	reported	igd	0.00054303	196.051
rs2854001	0.0071	3.31e-14	6	31323012	0.0537	360838	ebi-a-GCST005038	A	G	0.1837	Allergic disease (asthma, hay fever or eczema) || id:ebi-a-GCST005038	TRUE	reported	igd	0.000864843	312.337
rs2134814	0.006	1.03e-12	6	90987512	-0.0427	360838	ebi-a-GCST005038	G	C	0.6463	Allergic disease (asthma, hay fever or eczema) || id:ebi-a-GCST005038	TRUE	reported	igd	0.000833595	301.042
rs34004019	0.0071	2.52e-38	6	32626403	-0.0913	360838	ebi-a-GCST005038	G	A	0.6956	Allergic disease (asthma, hay fever or eczema) || id:ebi-a-GCST005038	TRUE	reported	igd	0.00353001	1278.27
rs9372120	0.0071	1.02e-08	6	106667535	0.0406	360838	ebi-a-GCST005038	G	T	0.8248	Allergic disease (asthma, hay fever or eczema) || id:ebi-a-GCST005038	TRUE	reported	igd	0.000476392	171.981
rs3128959	0.0095	2.25e-10	6	33048380	-0.0601	360838	ebi-a-GCST005038	A	G	0.1241	Allergic disease (asthma, hay fever or eczema) || id:ebi-a-GCST005038	TRUE	reported	igd	0.000785245	283.567
rs4296977	0.0082	6.92e-11	7	77018542	-0.0534	360838	ebi-a-GCST005038	T	C	0.1582	Allergic disease (asthma, hay fever or eczema) || id:ebi-a-GCST005038	TRUE	reported	igd	0.0007595	274.263
rs6461503	0.0057	8.81e-13	7	20560996	-0.041	360838	ebi-a-GCST005038	C	T	0.5272	Allergic disease (asthma, hay fever or eczema) || id:ebi-a-GCST005038	TRUE	reported	igd	0.000838013	302.639
rs17664743	0.0071	8.27e-09	7	50253897	0.041	360838	ebi-a-GCST005038	A	G	0.2041	Allergic disease (asthma, hay fever or eczema) || id:ebi-a-GCST005038	TRUE	reported	igd	0.000546134	197.172
rs2221641	0.0059	1.03e-12	8	81294702	-0.0419	360838	ebi-a-GCST005038	T	C	0.3878	Allergic disease (asthma, hay fever or eczema) || id:ebi-a-GCST005038	TRUE	reported	igd	0.000833603	301.045
rs6990534	0.0063	1.74e-10	8	128814091	-0.04	360838	ebi-a-GCST005038	G	A	0.6429	Allergic disease (asthma, hay fever or eczema) || id:ebi-a-GCST005038	TRUE	reported	igd	0.000734655	265.285
rs12551834	0.0103	2.72e-09	9	131613191	-0.0615	360838	ebi-a-GCST005038	A	G	0.07993	Allergic disease (asthma, hay fever or eczema) || id:ebi-a-GCST005038	TRUE	reported	igd	0.000556302	200.846
rs144829310	0.0078	2.6e-26	9	6208030	0.0828	360838	ebi-a-GCST005038	T	G	0.1565	Allergic disease (asthma, hay fever or eczema) || id:ebi-a-GCST005038	TRUE	reported	igd	0.00181005	654.315
rs2477923	0.0057	7.23e-09	10	8565990	-0.0332	360838	ebi-a-GCST005038	C	T	0.5017	Allergic disease (asthma, hay fever or eczema) || id:ebi-a-GCST005038	TRUE	reported	igd	0.000551114	198.971
rs62626322	0.0091	1.35e-13	10	6115639	0.0674	360838	ebi-a-GCST005038	G	T	0.90306	Allergic disease (asthma, hay fever or eczema) || id:ebi-a-GCST005038	TRUE	reported	igd	0.00079537	287.227
rs12413578	0.0094	3.31e-23	10	9049253	-0.0934	360838	ebi-a-GCST005038	T	C	0.09864	Allergic disease (asthma, hay fever or eczema) || id:ebi-a-GCST005038	TRUE	reported	igd	0.00155123	560.608
rs479844	0.0058	1.15e-12	11	65551957	0.0412	360838	ebi-a-GCST005038	G	A	0.5714	Allergic disease (asthma, hay fever or eczema) || id:ebi-a-GCST005038	TRUE	reported	igd	0.000831413	300.253
rs2212434	0.0057	8.92e-52	11	76281593	0.0869	360838	ebi-a-GCST005038	T	C	0.4286	Allergic disease (asthma, hay fever or eczema) || id:ebi-a-GCST005038	TRUE	reported	igd	0.00369881	1339.62
rs10789841	0.0064	1.48e-12	11	111469582	-0.0456	360838	ebi-a-GCST005038	C	T	0.6905	Allergic disease (asthma, hay fever or eczema) || id:ebi-a-GCST005038	TRUE	reported	igd	0.000888759	320.982
rs12365699	0.0078	3.54e-14	11	118743286	-0.0592	360838	ebi-a-GCST005038	A	G	0.1531	Allergic disease (asthma, hay fever or eczema) || id:ebi-a-GCST005038	TRUE	reported	igd	0.000908826	328.235
rs11236814	0.0098	3.25e-11	11	76343428	-0.0653	360838	ebi-a-GCST005038	T	A	0.90816	Allergic disease (asthma, hay fever or eczema) || id:ebi-a-GCST005038	TRUE	reported	igd	0.000711296	256.844
rs11033545	0.006	2.4e-08	11	36327582	0.0334	360838	ebi-a-GCST005038	G	T	0.5578	Allergic disease (asthma, hay fever or eczema) || id:ebi-a-GCST005038	TRUE	reported	igd	0.000550326	198.687
rs11168245	0.007	1.41e-11	12	48204499	-0.0472	360838	ebi-a-GCST005038	G	C	0.801	Allergic disease (asthma, hay fever or eczema) || id:ebi-a-GCST005038	TRUE	reported	igd	0.000710231	256.459
rs6489785	0.0059	3.57e-13	12	121363724	-0.0428	360838	ebi-a-GCST005038	C	T	0.631	Allergic disease (asthma, hay fever or eczema) || id:ebi-a-GCST005038	TRUE	reported	igd	0.000853048	308.073
rs1689510	0.0061	3.39e-17	12	56396768	0.051	360838	ebi-a-GCST005038	C	G	0.3163	Allergic disease (asthma, hay fever or eczema) || id:ebi-a-GCST005038	TRUE	reported	igd	0.00112495	406.381
rs1059513	0.0094	1.15e-18	12	57489709	-0.0828	360838	ebi-a-GCST005038	C	T	0.8895	Allergic disease (asthma, hay fever or eczema) || id:ebi-a-GCST005038	TRUE	reported	igd	0.00134772	486.961
rs4943794	0.007	1.41e-08	13	41173408	0.0396	360838	ebi-a-GCST005038	C	G	0.2262	Allergic disease (asthma, hay fever or eczema) || id:ebi-a-GCST005038	TRUE	reported	igd	0.000548961	198.194
rs1885013	0.0063	1.33e-09	14	68754695	-0.0382	360838	ebi-a-GCST005038	A	G	0.3588	Allergic disease (asthma, hay fever or eczema) || id:ebi-a-GCST005038	TRUE	reported	igd	0.000671433	242.44
rs10519067	0.0085	1.1e-09	15	61068347	-0.0518	360838	ebi-a-GCST005038	A	G	0.1395	Allergic disease (asthma, hay fever or eczema) || id:ebi-a-GCST005038	TRUE	reported	igd	0.000644191	232.597
rs8030821	0.006	1.54e-08	15	70563984	0.0337	360838	ebi-a-GCST005038	T	A	0.6105	Allergic disease (asthma, hay fever or eczema) || id:ebi-a-GCST005038	TRUE	reported	igd	0.000540111	194.997
rs3540	0.0061	1.28e-08	15	91045408	-0.0346	360838	ebi-a-GCST005038	A	G	0.3452	Allergic disease (asthma, hay fever or eczema) || id:ebi-a-GCST005038	TRUE	reported	igd	0.000541205	195.392
rs12440045	0.0059	7.68e-12	15	41782684	0.0403	360838	ebi-a-GCST005038	C	A	0.5476	Allergic disease (asthma, hay fever or eczema) || id:ebi-a-GCST005038	TRUE	reported	igd	0.000804685	290.593
rs56375023	0.0068	3.11e-27	15	67448363	0.0731	360838	ebi-a-GCST005038	A	G	0.2126	Allergic disease (asthma, hay fever or eczema) || id:ebi-a-GCST005038	TRUE	reported	igd	0.00178905	646.712
rs3024665	0.0119	2.18e-08	16	27371539	0.0665	360838	ebi-a-GCST005038	T	C	0.07653	Allergic disease (asthma, hay fever or eczema) || id:ebi-a-GCST005038	TRUE	reported	igd	0.000625069	225.688
rs2241099	0.0066	4.62e-26	16	11225064	-0.0697	360838	ebi-a-GCST005038	G	C	0.7381	Allergic disease (asthma, hay fever or eczema) || id:ebi-a-GCST005038	TRUE	reported	igd	0.00187822	679.004
rs12941864	0.0061	4.98e-08	17	1395682	-0.0335	360838	ebi-a-GCST005038	T	C	0.466	Allergic disease (asthma, hay fever or eczema) || id:ebi-a-GCST005038	TRUE	reported	igd	0.00055853	201.65
rs7224129	0.0057	8.11e-21	17	38075426	0.0535	360838	ebi-a-GCST005038	A	G	0.4728	Allergic disease (asthma, hay fever or eczema) || id:ebi-a-GCST005038	TRUE	reported	igd	0.00142689	515.609
rs7406234	0.0057	4.3e-09	17	47350664	-0.0337	360838	ebi-a-GCST005038	C	T	0.5646	Allergic disease (asthma, hay fever or eczema) || id:ebi-a-GCST005038	TRUE	reported	igd	0.000558366	201.591
rs11658582	0.0059	2.07e-21	17	38763200	0.0563	360838	ebi-a-GCST005038	G	C	0.5663	Allergic disease (asthma, hay fever or eczema) || id:ebi-a-GCST005038	TRUE	reported	igd	0.00155698	562.69
rs10414065	0.012	2.29e-14	19	33721455	-0.0917	360838	ebi-a-GCST005038	T	C	0.07823	Allergic disease (asthma, hay fever or eczema) || id:ebi-a-GCST005038	TRUE	reported	igd	0.00121273	438.128
rs6011033	0.0069	2.66e-10	20	62322699	0.0437	360838	ebi-a-GCST005038	G	A	0.7755	Allergic disease (asthma, hay fever or eczema) || id:ebi-a-GCST005038	TRUE	reported	igd	0.000664953	240.099
rs2766678	0.0074	2.95e-14	20	52208356	-0.0559	360838	ebi-a-GCST005038	A	G	0.2126	Allergic disease (asthma, hay fever or eczema) || id:ebi-a-GCST005038	TRUE	reported	igd	0.00104619	377.9
rs12625547	0.0077	1.98e-08	20	50154647	-0.0432	360838	ebi-a-GCST005038	G	T	0.7857	Allergic disease (asthma, hay fever or eczema) || id:ebi-a-GCST005038	TRUE	reported	igd	0.000628458	226.913
rs5758343	0.0071	2.17e-11	22	41816652	-0.0474	360838	ebi-a-GCST005038	T	A	0.7823	Allergic disease (asthma, hay fever or eczema) || id:ebi-a-GCST005038	TRUE	reported	igd	0.000765277	276.351

## Sheet: S4
SNP	effect_allele.exposure	other_allele.exposure	effect_allele.outcome	other_allele.outcome	beta.exposure	beta.outcome	eaf.exposure	eaf.outcome	remove	palindromic	ambiguous	id.outcome	chr	pos	se.outcome	samplesize.outcome	pval.outcome	outcome	originalname.outcome	outcome.deprecated	mr_keep.outcome	data_source.outcome	proxy.outcome	target_snp.outcome	proxy_snp.outcome	target_a1.outcome	target_a2.outcome	proxy_a1.outcome	proxy_a2.outcome	se.exposure	pval.exposure	chr.exposure	pos.exposure	samplesize.exposure	id.exposure	exposure	mr_keep.exposure	pval_origin.exposure	data_source.exposure	action	mr_keep
rs10033073	G	A	G	A	0.0437	-0.0443	0.6497	0.3903	FALSE	FALSE	FALSE	finn-b-C3_KIDNEY_NOTRENALPELVIS	4	4775401	0.0472	NA	0.3478	Malignant neoplasm of kidney, except renal pelvis || id:finn-b-C3_KIDNEY_NOTRENALPELVIS	Malignant neoplasm of kidney, except renal pelvis	Malignant neoplasm of kidney, except renal pelvis || ||	TRUE	igd	NA	NA	NA	NA	NA	NA	NA	0.0072	1.356e-09	4	4775401	360838	ebi-a-GCST005038	Allergic disease (asthma, hay fever or eczema) || id:ebi-a-GCST005038	TRUE	reported	igd	2	TRUE
rs10174949	A	G	A	G	-0.0656	0.0132	0.3163	0.3452	FALSE	FALSE	FALSE	finn-b-C3_KIDNEY_NOTRENALPELVIS	2	8442248	0.0485	NA	0.785001	Malignant neoplasm of kidney, except renal pelvis || id:finn-b-C3_KIDNEY_NOTRENALPELVIS	Malignant neoplasm of kidney, except renal pelvis	Malignant neoplasm of kidney, except renal pelvis || ||	TRUE	igd	NA	NA	NA	NA	NA	NA	NA	0.0063	9.92202e-26	2	8442248	360838	ebi-a-GCST005038	Allergic disease (asthma, hay fever or eczema) || id:ebi-a-GCST005038	TRUE	reported	igd	2	TRUE
rs10414065	T	C	T	C	-0.0917	-0.0547	0.07823	0.0972	FALSE	FALSE	FALSE	finn-b-C3_KIDNEY_NOTRENALPELVIS	19	33721455	0.0789	NA	0.4888	Malignant neoplasm of kidney, except renal pelvis || id:finn-b-C3_KIDNEY_NOTRENALPELVIS	Malignant neoplasm of kidney, except renal pelvis	Malignant neoplasm of kidney, except renal pelvis || ||	TRUE	igd	NA	NA	NA	NA	NA	NA	NA	0.012	2.29298e-14	19	33721455	360838	ebi-a-GCST005038	Allergic disease (asthma, hay fever or eczema) || id:ebi-a-GCST005038	TRUE	reported	igd	2	TRUE
rs10519067	A	G	A	G	-0.0518	-0.0125	0.1395	0.1492	FALSE	FALSE	FALSE	finn-b-C3_KIDNEY_NOTRENALPELVIS	15	61068347	0.0646	NA	0.8466	Malignant neoplasm of kidney, except renal pelvis || id:finn-b-C3_KIDNEY_NOTRENALPELVIS	Malignant neoplasm of kidney, except renal pelvis	Malignant neoplasm of kidney, except renal pelvis || ||	TRUE	igd	NA	NA	NA	NA	NA	NA	NA	0.0085	1.10101e-09	15	61068347	360838	ebi-a-GCST005038	Allergic disease (asthma, hay fever or eczema) || id:ebi-a-GCST005038	TRUE	reported	igd	2	TRUE
rs1059513	C	T	C	T	-0.0828	0.0559	0.8895	0.04746	FALSE	FALSE	FALSE	finn-b-C3_KIDNEY_NOTRENALPELVIS	12	57489709	0.1078	NA	0.604	Malignant neoplasm of kidney, except renal pelvis || id:finn-b-C3_KIDNEY_NOTRENALPELVIS	Malignant neoplasm of kidney, except renal pelvis	Malignant neoplasm of kidney, except renal pelvis || ||	TRUE	igd	NA	NA	NA	NA	NA	NA	NA	0.0094	1.15001e-18	12	57489709	360838	ebi-a-GCST005038	Allergic disease (asthma, hay fever or eczema) || id:ebi-a-GCST005038	TRUE	reported	igd	2	TRUE
rs10663129	ACT	A	ACT	A	0.0384	-0.0048	0.6718	0.3166	FALSE	FALSE	FALSE	finn-b-C3_KIDNEY_NOTRENALPELVIS	3	141321836	0.0496	NA	0.9229	Malignant neoplasm of kidney, except renal pelvis || id:finn-b-C3_KIDNEY_NOTRENALPELVIS	Malignant neoplasm of kidney, except renal pelvis	Malignant neoplasm of kidney, except renal pelvis || ||	TRUE	igd	NA	NA	NA	NA	NA	NA	NA	0.0063	1.245e-09	3	141321836	360838	ebi-a-GCST005038	Allergic disease (asthma, hay fever or eczema) || id:ebi-a-GCST005038	TRUE	reported	igd	2	TRUE
rs10789841	C	T	C	T	-0.0456	0.12	0.6905	0.233	FALSE	FALSE	FALSE	finn-b-C3_KIDNEY_NOTRENALPELVIS	11	111469582	0.0544	NA	0.0274897	Malignant neoplasm of kidney, except renal pelvis || id:finn-b-C3_KIDNEY_NOTRENALPELVIS	Malignant neoplasm of kidney, except renal pelvis	Malignant neoplasm of kidney, except renal pelvis || ||	TRUE	igd	NA	NA	NA	NA	NA	NA	NA	0.0064	1.48388e-12	11	111469582	360838	ebi-a-GCST005038	Allergic disease (asthma, hay fever or eczema) || id:ebi-a-GCST005038	TRUE	reported	igd	2	TRUE
rs10865050	A	G	A	G	-0.1249	0.0178	0.1531	0.1622	FALSE	FALSE	FALSE	finn-b-C3_KIDNEY_NOTRENALPELVIS	2	102941311	0.0629	NA	0.7771	Malignant neoplasm of kidney, except renal pelvis || id:finn-b-C3_KIDNEY_NOTRENALPELVIS	Malignant neoplasm of kidney, except renal pelvis	Malignant neoplasm of kidney, except renal pelvis || ||	TRUE	igd	NA	NA	NA	NA	NA	NA	NA	0.0084	6.37382e-50	2	102941311	360838	ebi-a-GCST005038	Allergic disease (asthma, hay fever or eczema) || id:ebi-a-GCST005038	TRUE	reported	igd	2	TRUE
rs11033545	G	T	G	T	0.0334	-0.0589	0.5578	0.4151	FALSE	FALSE	FALSE	finn-b-C3_KIDNEY_NOTRENALPELVIS	11	36327582	0.0472	NA	0.2118	Malignant neoplasm of kidney, except renal pelvis || id:finn-b-C3_KIDNEY_NOTRENALPELVIS	Malignant neoplasm of kidney, except renal pelvis	Malignant neoplasm of kidney, except renal pelvis || ||	TRUE	igd	NA	NA	NA	NA	NA	NA	NA	0.006	2.40497e-08	11	36327582	360838	ebi-a-GCST005038	Allergic disease (asthma, hay fever or eczema) || id:ebi-a-GCST005038	TRUE	reported	igd	2	TRUE
rs11168245	G	C	G	C	-0.0472	0.0558	0.801	0.7494	FALSE	TRUE	FALSE	finn-b-C3_KIDNEY_NOTRENALPELVIS	12	48204499	0.0532	NA	0.295	Malignant neoplasm of kidney, except renal pelvis || id:finn-b-C3_KIDNEY_NOTRENALPELVIS	Malignant neoplasm of kidney, except renal pelvis	Malignant neoplasm of kidney, except renal pelvis || ||	TRUE	igd	NA	NA	NA	NA	NA	NA	NA	0.007	1.40508e-11	12	48204499	360838	ebi-a-GCST005038	Allergic disease (asthma, hay fever or eczema) || id:ebi-a-GCST005038	TRUE	reported	igd	2	TRUE
rs11236814	T	A	T	A	-0.0653	-0.0056	0.90816	0.883	FALSE	TRUE	FALSE	finn-b-C3_KIDNEY_NOTRENALPELVIS	11	76343428	0.0725	NA	0.9386	Malignant neoplasm of kidney, except renal pelvis || id:finn-b-C3_KIDNEY_NOTRENALPELVIS	Malignant neoplasm of kidney, except renal pelvis	Malignant neoplasm of kidney, except renal pelvis || ||	TRUE	igd	NA	NA	NA	NA	NA	NA	NA	0.0098	3.24564e-11	11	76343428	360838	ebi-a-GCST005038	Allergic disease (asthma, hay fever or eczema) || id:ebi-a-GCST005038	TRUE	reported	igd	2	TRUE
rs11658582	G	C	G	C	0.0563	-0.0096	0.5663	0.6034	FALSE	TRUE	TRUE	finn-b-C3_KIDNEY_NOTRENALPELVIS	17	38763200	0.0469	NA	0.8374	Malignant neoplasm of kidney, except renal pelvis || id:finn-b-C3_KIDNEY_NOTRENALPELVIS	Malignant neoplasm of kidney, except renal pelvis	Malignant neoplasm of kidney, except renal pelvis || ||	TRUE	igd	NA	NA	NA	NA	NA	NA	NA	0.0059	2.06776e-21	17	38763200	360838	ebi-a-GCST005038	Allergic disease (asthma, hay fever or eczema) || id:ebi-a-GCST005038	TRUE	reported	igd	2	FALSE
rs12123821	T	C	T	C	0.1159	0.0772	0.04762	0.03959	FALSE	FALSE	FALSE	finn-b-C3_KIDNEY_NOTRENALPELVIS	1	152179152	0.1207	NA	0.5223	Malignant neoplasm of kidney, except renal pelvis || id:finn-b-C3_KIDNEY_NOTRENALPELVIS	Malignant neoplasm of kidney, except renal pelvis	Malignant neoplasm of kidney, except renal pelvis || ||	TRUE	igd	NA	NA	NA	NA	NA	NA	NA	0.014	1.044e-16	1	152179152	360838	ebi-a-GCST005038	Allergic disease (asthma, hay fever or eczema) || id:ebi-a-GCST005038	TRUE	reported	igd	2	TRUE
rs1214598	A	G	A	G	-0.0401	0.0293	0.3316	0.2472	FALSE	FALSE	FALSE	finn-b-C3_KIDNEY_NOTRENALPELVIS	1	167426424	0.0534	NA	0.582599	Malignant neoplasm of kidney, except renal pelvis || id:finn-b-C3_KIDNEY_NOTRENALPELVIS	Malignant neoplasm of kidney, except renal pelvis	Malignant neoplasm of kidney, except renal pelvis || ||	TRUE	igd	NA	NA	NA	NA	NA	NA	NA	0.006	2.13993e-11	1	167426424	360838	ebi-a-GCST005038	Allergic disease (asthma, hay fever or eczema) || id:ebi-a-GCST005038	TRUE	reported	igd	2	TRUE
rs12365699	A	G	A	G	-0.0592	-0.1258	0.1531	0.1574	FALSE	FALSE	FALSE	finn-b-C3_KIDNEY_NOTRENALPELVIS	11	118743286	0.0632	NA	0.0465704	Malignant neoplasm of kidney, except renal pelvis || id:finn-b-C3_KIDNEY_NOTRENALPELVIS	Malignant neoplasm of kidney, except renal pelvis	Malignant neoplasm of kidney, except renal pelvis || ||	TRUE	igd	NA	NA	NA	NA	NA	NA	NA	0.0078	3.53509e-14	11	118743286	360838	ebi-a-GCST005038	Allergic disease (asthma, hay fever or eczema) || id:ebi-a-GCST005038	TRUE	reported	igd	2	TRUE
rs12413578	T	C	T	C	-0.0934	-0.1127	0.09864	0.05884	FALSE	FALSE	FALSE	finn-b-C3_KIDNEY_NOTRENALPELVIS	10	9049253	0.0982	NA	0.2509	Malignant neoplasm of kidney, except renal pelvis || id:finn-b-C3_KIDNEY_NOTRENALPELVIS	Malignant neoplasm of kidney, except renal pelvis	Malignant neoplasm of kidney, except renal pelvis || ||	TRUE	igd	NA	NA	NA	NA	NA	NA	NA	0.0094	3.30902e-23	10	9049253	360838	ebi-a-GCST005038	Allergic disease (asthma, hay fever or eczema) || id:ebi-a-GCST005038	TRUE	reported	igd	2	TRUE
rs12440045	C	A	C	A	0.0403	0.0587	0.5476	0.5171	FALSE	FALSE	FALSE	finn-b-C3_KIDNEY_NOTRENALPELVIS	15	41782684	0.0463	NA	0.2052	Malignant neoplasm of kidney, except renal pelvis || id:finn-b-C3_KIDNEY_NOTRENALPELVIS	Malignant neoplasm of kidney, except renal pelvis	Malignant neoplasm of kidney, except renal pelvis || ||	TRUE	igd	NA	NA	NA	NA	NA	NA	NA	0.0059	7.68245e-12	15	41782684	360838	ebi-a-GCST005038	Allergic disease (asthma, hay fever or eczema) || id:ebi-a-GCST005038	TRUE	reported	igd	2	TRUE
rs12551834	A	G	A	G	-0.0615	0.0902	0.07993	0.05579	FALSE	FALSE	FALSE	finn-b-C3_KIDNEY_NOTRENALPELVIS	9	131613191	0.1008	NA	0.3704	Malignant neoplasm of kidney, except renal pelvis || id:finn-b-C3_KIDNEY_NOTRENALPELVIS	Malignant neoplasm of kidney, except renal pelvis	Malignant neoplasm of kidney, except renal pelvis || ||	TRUE	igd	NA	NA	NA	NA	NA	NA	NA	0.0103	2.718e-09	9	131613191	360838	ebi-a-GCST005038	Allergic disease (asthma, hay fever or eczema) || id:ebi-a-GCST005038	TRUE	reported	igd	2	TRUE
rs12625547	G	T	G	T	-0.0432	-0.0395	0.7857	0.168	FALSE	FALSE	FALSE	finn-b-C3_KIDNEY_NOTRENALPELVIS	20	50154647	0.0622	NA	0.524901	Malignant neoplasm of kidney, except renal pelvis || id:finn-b-C3_KIDNEY_NOTRENALPELVIS	Malignant neoplasm of kidney, except renal pelvis	Malignant neoplasm of kidney, except renal pelvis || ||	TRUE	igd	NA	NA	NA	NA	NA	NA	NA	0.0077	1.97702e-08	20	50154647	360838	ebi-a-GCST005038	Allergic disease (asthma, hay fever or eczema) || id:ebi-a-GCST005038	TRUE	reported	igd	2	TRUE
rs1289273	G	A	G	A	0.035	-0.0414	0.5731	0.4818	FALSE	FALSE	FALSE	finn-b-C3_KIDNEY_NOTRENALPELVIS	1	226909233	0.0463	NA	0.3711	Malignant neoplasm of kidney, except renal pelvis || id:finn-b-C3_KIDNEY_NOTRENALPELVIS	Malignant neoplasm of kidney, except renal pelvis	Malignant neoplasm of kidney, except renal pelvis || ||	TRUE	igd	NA	NA	NA	NA	NA	NA	NA	0.0057	1.08901e-09	1	226909233	360838	ebi-a-GCST005038	Allergic disease (asthma, hay fever or eczema) || id:ebi-a-GCST005038	TRUE	reported	igd	2	TRUE
rs12941864	T	C	T	C	-0.0335	0.0573	0.466	0.5524	FALSE	FALSE	FALSE	finn-b-C3_KIDNEY_NOTRENALPELVIS	17	1395682	0.0466	NA	0.2195	Malignant neoplasm of kidney, except renal pelvis || id:finn-b-C3_KIDNEY_NOTRENALPELVIS	Malignant neoplasm of kidney, except renal pelvis	Malignant neoplasm of kidney, except renal pelvis || ||	TRUE	igd	NA	NA	NA	NA	NA	NA	NA	0.0061	4.98196e-08	17	1395682	360838	ebi-a-GCST005038	Allergic disease (asthma, hay fever or eczema) || id:ebi-a-GCST005038	TRUE	reported	igd	2	TRUE
rs1419675	T	G	T	G	-0.0385	0.0222	0.2415	0.8347	FALSE	FALSE	FALSE	finn-b-C3_KIDNEY_NOTRENALPELVIS	6	30092707	0.0621	NA	0.7202	Malignant neoplasm of kidney, except renal pelvis || id:finn-b-C3_KIDNEY_NOTRENALPELVIS	Malignant neoplasm of kidney, except renal pelvis	Malignant neoplasm of kidney, except renal pelvis || ||	TRUE	igd	NA	NA	NA	NA	NA	NA	NA	0.007	4.72096e-08	6	30092707	360838	ebi-a-GCST005038	Allergic disease (asthma, hay fever or eczema) || id:ebi-a-GCST005038	TRUE	reported	igd	2	TRUE
rs144829310	T	G	T	G	0.0828	-0.0129	0.1565	0.1482	FALSE	FALSE	FALSE	finn-b-C3_KIDNEY_NOTRENALPELVIS	9	6208030	0.0653	NA	0.8439	Malignant neoplasm of kidney, except renal pelvis || id:finn-b-C3_KIDNEY_NOTRENALPELVIS	Malignant neoplasm of kidney, except renal pelvis	Malignant neoplasm of kidney, except renal pelvis || ||	TRUE	igd	NA	NA	NA	NA	NA	NA	NA	0.0078	2.60196e-26	9	6208030	360838	ebi-a-GCST005038	Allergic disease (asthma, hay fever or eczema) || id:ebi-a-GCST005038	TRUE	reported	igd	2	TRUE
rs1689510	C	G	C	G	0.051	-0.0153	0.3163	0.3186	FALSE	TRUE	FALSE	finn-b-C3_KIDNEY_NOTRENALPELVIS	12	56396768	0.0494	NA	0.757	Malignant neoplasm of kidney, except renal pelvis || id:finn-b-C3_KIDNEY_NOTRENALPELVIS	Malignant neoplasm of kidney, except renal pelvis	Malignant neoplasm of kidney, except renal pelvis || ||	TRUE	igd	NA	NA	NA	NA	NA	NA	NA	0.0061	3.38766e-17	12	56396768	360838	ebi-a-GCST005038	Allergic disease (asthma, hay fever or eczema) || id:ebi-a-GCST005038	TRUE	reported	igd	2	TRUE
rs16903574	G	C	G	C	0.07	0.0191	0.91837	0.8729	FALSE	TRUE	FALSE	finn-b-C3_KIDNEY_NOTRENALPELVIS	5	14610309	0.0705	NA	0.7865	Malignant neoplasm of kidney, except renal pelvis || id:finn-b-C3_KIDNEY_NOTRENALPELVIS	Malignant neoplasm of kidney, except renal pelvis	Malignant neoplasm of kidney, except renal pelvis || ||	TRUE	igd	NA	NA	NA	NA	NA	NA	NA	0.011	1.67799e-10	5	14610309	360838	ebi-a-GCST005038	Allergic disease (asthma, hay fever or eczema) || id:ebi-a-GCST005038	TRUE	reported	igd	2	TRUE
rs17664743	A	G	A	G	0.041	-0.0648	0.2041	0.1375	FALSE	FALSE	FALSE	finn-b-C3_KIDNEY_NOTRENALPELVIS	7	50253897	0.0667	NA	0.3316	Malignant neoplasm of kidney, except renal pelvis || id:finn-b-C3_KIDNEY_NOTRENALPELVIS	Malignant neoplasm of kidney, except renal pelvis	Malignant neoplasm of kidney, except renal pelvis || ||	TRUE	igd	NA	NA	NA	NA	NA	NA	NA	0.0071	8.27009e-09	7	50253897	360838	ebi-a-GCST005038	Allergic disease (asthma, hay fever or eczema) || id:ebi-a-GCST005038	TRUE	reported	igd	2	TRUE
rs1885013	A	G	A	G	-0.0382	0.025	0.3588	0.695	FALSE	FALSE	FALSE	finn-b-C3_KIDNEY_NOTRENALPELVIS	14	68754695	0.0503	NA	0.6195	Malignant neoplasm of kidney, except renal pelvis || id:finn-b-C3_KIDNEY_NOTRENALPELVIS	Malignant neoplasm of kidney, except renal pelvis	Malignant neoplasm of kidney, except renal pelvis || ||	TRUE	igd	NA	NA	NA	NA	NA	NA	NA	0.0063	1.32501e-09	14	68754695	360838	ebi-a-GCST005038	Allergic disease (asthma, hay fever or eczema) || id:ebi-a-GCST005038	TRUE	reported	igd	2	TRUE
rs2134814	G	C	G	C	-0.0427	-0.0524	0.6463	0.7486	FALSE	TRUE	FALSE	finn-b-C3_KIDNEY_NOTRENALPELVIS	6	90987512	0.0531	NA	0.3243	Malignant neoplasm of kidney, except renal pelvis || id:finn-b-C3_KIDNEY_NOTRENALPELVIS	Malignant neoplasm of kidney, except renal pelvis	Malignant neoplasm of kidney, except renal pelvis || ||	TRUE	igd	NA	NA	NA	NA	NA	NA	NA	0.006	1.02896e-12	6	90987512	360838	ebi-a-GCST005038	Allergic disease (asthma, hay fever or eczema) || id:ebi-a-GCST005038	TRUE	reported	igd	2	TRUE
rs2212434	T	C	T	C	0.0869	-0.0577	0.4286	0.4061	FALSE	FALSE	FALSE	finn-b-C3_KIDNEY_NOTRENALPELVIS	11	76281593	0.0469	NA	0.2188	Malignant neoplasm of kidney, except renal pelvis || id:finn-b-C3_KIDNEY_NOTRENALPELVIS	Malignant neoplasm of kidney, except renal pelvis	Malignant neoplasm of kidney, except renal pelvis || ||	TRUE	igd	NA	NA	NA	NA	NA	NA	NA	0.0057	8.92483e-52	11	76281593	360838	ebi-a-GCST005038	Allergic disease (asthma, hay fever or eczema) || id:ebi-a-GCST005038	TRUE	reported	igd	2	TRUE
rs2221641	T	C	T	C	-0.0419	0.0135	0.3878	0.6565	FALSE	FALSE	FALSE	finn-b-C3_KIDNEY_NOTRENALPELVIS	8	81294702	0.0487	NA	0.782099	Malignant neoplasm of kidney, except renal pelvis || id:finn-b-C3_KIDNEY_NOTRENALPELVIS	Malignant neoplasm of kidney, except renal pelvis	Malignant neoplasm of kidney, except renal pelvis || ||	TRUE	igd	NA	NA	NA	NA	NA	NA	NA	0.0059	1.0311e-12	8	81294702	360838	ebi-a-GCST005038	Allergic disease (asthma, hay fever or eczema) || id:ebi-a-GCST005038	TRUE	reported	igd	2	TRUE
rs2241099	G	C	G	C	-0.0697	-0.152	0.7381	0.7877	FALSE	TRUE	FALSE	finn-b-C3_KIDNEY_NOTRENALPELVIS	16	11225064	0.0565	NA	0.00709496	Malignant neoplasm of kidney, except renal pelvis || id:finn-b-C3_KIDNEY_NOTRENALPELVIS	Malignant neoplasm of kidney, except renal pelvis	Malignant neoplasm of kidney, except renal pelvis || ||	TRUE	igd	NA	NA	NA	NA	NA	NA	NA	0.0066	4.61849e-26	16	11225064	360838	ebi-a-GCST005038	Allergic disease (asthma, hay fever or eczema) || id:ebi-a-GCST005038	TRUE	reported	igd	2	TRUE
rs228619	G	A	G	A	0.0362	-0.0622	0.5306	0.5311	FALSE	FALSE	FALSE	finn-b-C3_KIDNEY_NOTRENALPELVIS	4	103569283	0.0462	NA	0.1784	Malignant neoplasm of kidney, except renal pelvis || id:finn-b-C3_KIDNEY_NOTRENALPELVIS	Malignant neoplasm of kidney, except renal pelvis	Malignant neoplasm of kidney, except renal pelvis || ||	TRUE	igd	NA	NA	NA	NA	NA	NA	NA	0.0057	2.40902e-10	4	103569283	360838	ebi-a-GCST005038	Allergic disease (asthma, hay fever or eczema) || id:ebi-a-GCST005038	TRUE	reported	igd	2	TRUE
rs2477923	C	T	C	T	-0.0332	-0.0659	0.5017	0.4921	FALSE	FALSE	FALSE	finn-b-C3_KIDNEY_NOTRENALPELVIS	10	8565990	0.0461	NA	0.1533	Malignant neoplasm of kidney, except renal pelvis || id:finn-b-C3_KIDNEY_NOTRENALPELVIS	Malignant neoplasm of kidney, except renal pelvis	Malignant neoplasm of kidney, except renal pelvis || ||	TRUE	igd	NA	NA	NA	NA	NA	NA	NA	0.0057	7.22703e-09	10	8565990	360838	ebi-a-GCST005038	Allergic disease (asthma, hay fever or eczema) || id:ebi-a-GCST005038	TRUE	reported	igd	2	TRUE
rs249677	A	C	A	C	0.0366	-0.0058	0.3605	0.694	FALSE	FALSE	FALSE	finn-b-C3_KIDNEY_NOTRENALPELVIS	5	141539339	0.0501	NA	0.9071	Malignant neoplasm of kidney, except renal pelvis || id:finn-b-C3_KIDNEY_NOTRENALPELVIS	Malignant neoplasm of kidney, except renal pelvis	Malignant neoplasm of kidney, except renal pelvis || ||	TRUE	igd	NA	NA	NA	NA	NA	NA	NA	0.0059	7.53807e-10	5	141539339	360838	ebi-a-GCST005038	Allergic disease (asthma, hay fever or eczema) || id:ebi-a-GCST005038	TRUE	reported	igd	2	TRUE
rs2766678	A	G	A	G	-0.0559	-0.0547	0.2126	0.8088	FALSE	FALSE	FALSE	finn-b-C3_KIDNEY_NOTRENALPELVIS	20	52212273	0.0599	NA	0.3615	Malignant neoplasm of kidney, except renal pelvis || id:finn-b-C3_KIDNEY_NOTRENALPELVIS	Malignant neoplasm of kidney, except renal pelvis	Malignant neoplasm of kidney, except renal pelvis || ||	TRUE	igd	TRUE	rs2766678	rs2766680	G	A	G	A	0.0074	2.95121e-14	20	52208356	360838	ebi-a-GCST005038	Allergic disease (asthma, hay fever or eczema) || id:ebi-a-GCST005038	TRUE	reported	igd	2	TRUE
rs2910162	G	A	G	A	0.0344	0.0831	0.6837	0.6704	FALSE	FALSE	FALSE	finn-b-C3_KIDNEY_NOTRENALPELVIS	5	159909345	0.0491	NA	0.0904399	Malignant neoplasm of kidney, except renal pelvis || id:finn-b-C3_KIDNEY_NOTRENALPELVIS	Malignant neoplasm of kidney, except renal pelvis	Malignant neoplasm of kidney, except renal pelvis || ||	TRUE	igd	NA	NA	NA	NA	NA	NA	NA	0.0061	1.54198e-08	5	159909345	360838	ebi-a-GCST005038	Allergic disease (asthma, hay fever or eczema) || id:ebi-a-GCST005038	TRUE	reported	igd	2	TRUE
rs301802	A	T	A	T	0.048	-0.0231	0.4592	0.3458	FALSE	TRUE	TRUE	finn-b-C3_KIDNEY_NOTRENALPELVIS	1	8497307	0.0484	NA	0.633501	Malignant neoplasm of kidney, except renal pelvis || id:finn-b-C3_KIDNEY_NOTRENALPELVIS	Malignant neoplasm of kidney, except renal pelvis	Malignant neoplasm of kidney, except renal pelvis || ||	TRUE	igd	NA	NA	NA	NA	NA	NA	NA	0.0058	1.32709e-16	1	8497307	360838	ebi-a-GCST005038	Allergic disease (asthma, hay fever or eczema) || id:ebi-a-GCST005038	TRUE	reported	igd	2	FALSE
rs3024665	T	C	T	C	0.0665	0.1033	0.07653	0.9152	FALSE	FALSE	FALSE	finn-b-C3_KIDNEY_NOTRENALPELVIS	16	27371539	0.083	NA	0.2134	Malignant neoplasm of kidney, except renal pelvis || id:finn-b-C3_KIDNEY_NOTRENALPELVIS	Malignant neoplasm of kidney, except renal pelvis	Malignant neoplasm of kidney, except renal pelvis || ||	TRUE	igd	NA	NA	NA	NA	NA	NA	NA	0.0119	2.17901e-08	16	27371539	360838	ebi-a-GCST005038	Allergic disease (asthma, hay fever or eczema) || id:ebi-a-GCST005038	TRUE	reported	igd	2	TRUE
rs3128959	A	G	A	G	-0.0601	0.0153	0.1241	0.1347	FALSE	FALSE	FALSE	finn-b-C3_KIDNEY_NOTRENALPELVIS	6	33048380	0.068	NA	0.8223	Malignant neoplasm of kidney, except renal pelvis || id:finn-b-C3_KIDNEY_NOTRENALPELVIS	Malignant neoplasm of kidney, except renal pelvis	Malignant neoplasm of kidney, except renal pelvis || ||	TRUE	igd	NA	NA	NA	NA	NA	NA	NA	0.0095	2.24698e-10	6	33048380	360838	ebi-a-GCST005038	Allergic disease (asthma, hay fever or eczema) || id:ebi-a-GCST005038	TRUE	reported	igd	2	TRUE
rs34004019	G	A	G	A	-0.0913	0.0377	0.6956	0.3387	FALSE	FALSE	FALSE	finn-b-C3_KIDNEY_NOTRENALPELVIS	6	32626403	0.0563	NA	0.5029	Malignant neoplasm of kidney, except renal pelvis || id:finn-b-C3_KIDNEY_NOTRENALPELVIS	Malignant neoplasm of kidney, except renal pelvis	Malignant neoplasm of kidney, except renal pelvis || ||	TRUE	igd	NA	NA	NA	NA	NA	NA	NA	0.0071	2.52e-38	6	32626403	360838	ebi-a-GCST005038	Allergic disease (asthma, hay fever or eczema) || id:ebi-a-GCST005038	TRUE	reported	igd	2	TRUE
rs34290285	A	G	A	G	-0.0766	0.0481	0.2653	0.2164	FALSE	FALSE	FALSE	finn-b-C3_KIDNEY_NOTRENALPELVIS	2	242698640	0.0563	NA	0.3933	Malignant neoplasm of kidney, except renal pelvis || id:finn-b-C3_KIDNEY_NOTRENALPELVIS	Malignant neoplasm of kidney, except renal pelvis	Malignant neoplasm of kidney, except renal pelvis || ||	TRUE	igd	NA	NA	NA	NA	NA	NA	NA	0.0075	1.15904e-24	2	242698640	360838	ebi-a-GCST005038	Allergic disease (asthma, hay fever or eczema) || id:ebi-a-GCST005038	TRUE	reported	igd	2	TRUE
rs3540	A	G	A	G	-0.0346	0.0074	0.3452	0.3273	FALSE	FALSE	FALSE	finn-b-C3_KIDNEY_NOTRENALPELVIS	15	91045408	0.0491	NA	0.8796	Malignant neoplasm of kidney, except renal pelvis || id:finn-b-C3_KIDNEY_NOTRENALPELVIS	Malignant neoplasm of kidney, except renal pelvis	Malignant neoplasm of kidney, except renal pelvis || ||	TRUE	igd	NA	NA	NA	NA	NA	NA	NA	0.0061	1.28201e-08	15	91045408	360838	ebi-a-GCST005038	Allergic disease (asthma, hay fever or eczema) || id:ebi-a-GCST005038	TRUE	reported	igd	2	TRUE
rs4296977	T	C	T	C	-0.0534	0.021	0.1582	0.8017	FALSE	FALSE	FALSE	finn-b-C3_KIDNEY_NOTRENALPELVIS	7	77018542	0.0581	NA	0.717399	Malignant neoplasm of kidney, except renal pelvis || id:finn-b-C3_KIDNEY_NOTRENALPELVIS	Malignant neoplasm of kidney, except renal pelvis	Malignant neoplasm of kidney, except renal pelvis || ||	TRUE	igd	NA	NA	NA	NA	NA	NA	NA	0.0082	6.91672e-11	7	77018542	360838	ebi-a-GCST005038	Allergic disease (asthma, hay fever or eczema) || id:ebi-a-GCST005038	TRUE	reported	igd	2	TRUE
rs479844	G	A	G	A	0.0412	-0.0334	0.5714	0.5906	FALSE	FALSE	FALSE	finn-b-C3_KIDNEY_NOTRENALPELVIS	11	65551957	0.0469	NA	0.4763	Malignant neoplasm of kidney, except renal pelvis || id:finn-b-C3_KIDNEY_NOTRENALPELVIS	Malignant neoplasm of kidney, except renal pelvis	Malignant neoplasm of kidney, except renal pelvis || ||	TRUE	igd	NA	NA	NA	NA	NA	NA	NA	0.0058	1.14604e-12	11	65551957	360838	ebi-a-GCST005038	Allergic disease (asthma, hay fever or eczema) || id:ebi-a-GCST005038	TRUE	reported	igd	2	TRUE
rs4943794	C	G	C	G	0.0396	0.049	0.2262	0.2361	FALSE	TRUE	FALSE	finn-b-C3_KIDNEY_NOTRENALPELVIS	13	41173408	0.0541	NA	0.3652	Malignant neoplasm of kidney, except renal pelvis || id:finn-b-C3_KIDNEY_NOTRENALPELVIS	Malignant neoplasm of kidney, except renal pelvis	Malignant neoplasm of kidney, except renal pelvis || ||	TRUE	igd	NA	NA	NA	NA	NA	NA	NA	0.007	1.41e-08	13	41173408	360838	ebi-a-GCST005038	Allergic disease (asthma, hay fever or eczema) || id:ebi-a-GCST005038	TRUE	reported	igd	2	TRUE
rs4973380	A	T	A	T	0.0397	0.031	0.2432	0.2864	FALSE	TRUE	FALSE	finn-b-C3_KIDNEY_NOTRENALPELVIS	2	228725402	0.051	NA	0.5432	Malignant neoplasm of kidney, except renal pelvis || id:finn-b-C3_KIDNEY_NOTRENALPELVIS	Malignant neoplasm of kidney, except renal pelvis	Malignant neoplasm of kidney, except renal pelvis || ||	TRUE	igd	NA	NA	NA	NA	NA	NA	NA	0.0067	2.59102e-09	2	228725402	360838	ebi-a-GCST005038	Allergic disease (asthma, hay fever or eczema) || id:ebi-a-GCST005038	TRUE	reported	igd	2	TRUE
rs519973	A	G	A	G	0.0358	0.1065	0.3537	0.3597	FALSE	FALSE	FALSE	finn-b-C3_KIDNEY_NOTRENALPELVIS	3	187633268	0.048	NA	0.0264302	Malignant neoplasm of kidney, except renal pelvis || id:finn-b-C3_KIDNEY_NOTRENALPELVIS	Malignant neoplasm of kidney, except renal pelvis	Malignant neoplasm of kidney, except renal pelvis || ||	TRUE	igd	NA	NA	NA	NA	NA	NA	NA	0.006	3.225e-09	3	187633268	360838	ebi-a-GCST005038	Allergic disease (asthma, hay fever or eczema) || id:ebi-a-GCST005038	TRUE	reported	igd	2	TRUE
rs56375023	A	G	A	G	0.0731	0.0324	0.2126	0.2655	FALSE	FALSE	FALSE	finn-b-C3_KIDNEY_NOTRENALPELVIS	15	67448363	0.0525	NA	0.5365	Malignant neoplasm of kidney, except renal pelvis || id:finn-b-C3_KIDNEY_NOTRENALPELVIS	Malignant neoplasm of kidney, except renal pelvis	Malignant neoplasm of kidney, except renal pelvis || ||	TRUE	igd	NA	NA	NA	NA	NA	NA	NA	0.0068	3.10885e-27	15	67448363	360838	ebi-a-GCST005038	Allergic disease (asthma, hay fever or eczema) || id:ebi-a-GCST005038	TRUE	reported	igd	2	TRUE
rs5743618	A	C	A	C	-0.0915	0.0823	0.2993	0.1534	FALSE	FALSE	FALSE	finn-b-C3_KIDNEY_NOTRENALPELVIS	4	38798648	0.064	NA	0.1985	Malignant neoplasm of kidney, except renal pelvis || id:finn-b-C3_KIDNEY_NOTRENALPELVIS	Malignant neoplasm of kidney, except renal pelvis	Malignant neoplasm of kidney, except renal pelvis || ||	TRUE	igd	NA	NA	NA	NA	NA	NA	NA	0.0067	2.72709e-42	4	38798648	360838	ebi-a-GCST005038	Allergic disease (asthma, hay fever or eczema) || id:ebi-a-GCST005038	TRUE	reported	igd	2	TRUE
rs5758343	T	A	T	A	-0.0474	0.0294	0.7823	0.7646	FALSE	TRUE	FALSE	finn-b-C3_KIDNEY_NOTRENALPELVIS	22	41818276	0.0544	NA	0.5897	Malignant neoplasm of kidney, except renal pelvis || id:finn-b-C3_KIDNEY_NOTRENALPELVIS	Malignant neoplasm of kidney, except renal pelvis	Malignant neoplasm of kidney, except renal pelvis || ||	TRUE	igd	TRUE	rs5758343	rs2413644	A	T	A	G	0.0071	2.1682e-11	22	41816652	360838	ebi-a-GCST005038	Allergic disease (asthma, hay fever or eczema) || id:ebi-a-GCST005038	TRUE	reported	igd	2	TRUE
rs58939053	T	C	T	C	0.0544	-0.0384	0.3435	0.4551	FALSE	FALSE	FALSE	finn-b-C3_KIDNEY_NOTRENALPELVIS	4	123386013	0.0463	NA	0.4068	Malignant neoplasm of kidney, except renal pelvis || id:finn-b-C3_KIDNEY_NOTRENALPELVIS	Malignant neoplasm of kidney, except renal pelvis	Malignant neoplasm of kidney, except renal pelvis || ||	TRUE	igd	NA	NA	NA	NA	NA	NA	NA	0.0061	3.84858e-19	4	123386013	360838	ebi-a-GCST005038	Allergic disease (asthma, hay fever or eczema) || id:ebi-a-GCST005038	TRUE	reported	igd	2	TRUE
rs6011033	G	A	G	A	0.0437	0.0755	0.7755	0.806	FALSE	FALSE	FALSE	finn-b-C3_KIDNEY_NOTRENALPELVIS	20	62322699	0.0582	NA	0.1951	Malignant neoplasm of kidney, except renal pelvis || id:finn-b-C3_KIDNEY_NOTRENALPELVIS	Malignant neoplasm of kidney, except renal pelvis	Malignant neoplasm of kidney, except renal pelvis || ||	TRUE	igd	NA	NA	NA	NA	NA	NA	NA	0.0069	2.66299e-10	20	62322699	360838	ebi-a-GCST005038	Allergic disease (asthma, hay fever or eczema) || id:ebi-a-GCST005038	TRUE	reported	igd	2	TRUE
rs61192126	C	T	C	T	-0.0384	0.0208	0.6905	0.2684	FALSE	FALSE	FALSE	finn-b-C3_KIDNEY_NOTRENALPELVIS	3	72394852	0.0521	NA	0.6901	Malignant neoplasm of kidney, except renal pelvis || id:finn-b-C3_KIDNEY_NOTRENALPELVIS	Malignant neoplasm of kidney, except renal pelvis	Malignant neoplasm of kidney, except renal pelvis || ||	TRUE	igd	NA	NA	NA	NA	NA	NA	NA	0.0064	1.557e-09	3	72394852	360838	ebi-a-GCST005038	Allergic disease (asthma, hay fever or eczema) || id:ebi-a-GCST005038	TRUE	reported	igd	2	TRUE
rs61816766	C	T	C	T	0.142	-0.2535	0.97959	0.007944	FALSE	FALSE	FALSE	finn-b-C3_KIDNEY_NOTRENALPELVIS	1	152319572	0.2599	NA	0.3292	Malignant neoplasm of kidney, except renal pelvis || id:finn-b-C3_KIDNEY_NOTRENALPELVIS	Malignant neoplasm of kidney, except renal pelvis	Malignant neoplasm of kidney, except renal pelvis || ||	TRUE	igd	NA	NA	NA	NA	NA	NA	NA	0.0176	6.75772e-16	1	152319572	360838	ebi-a-GCST005038	Allergic disease (asthma, hay fever or eczema) || id:ebi-a-GCST005038	TRUE	reported	igd	2	TRUE
rs62626322	G	T	G	T	0.0674	-0.0902	0.90306	0.1412	FALSE	FALSE	FALSE	finn-b-C3_KIDNEY_NOTRENALPELVIS	10	6115639	0.0669	NA	0.1774	Malignant neoplasm of kidney, except renal pelvis || id:finn-b-C3_KIDNEY_NOTRENALPELVIS	Malignant neoplasm of kidney, except renal pelvis	Malignant neoplasm of kidney, except renal pelvis || ||	TRUE	igd	NA	NA	NA	NA	NA	NA	NA	0.0091	1.35207e-13	10	6115639	360838	ebi-a-GCST005038	Allergic disease (asthma, hay fever or eczema) || id:ebi-a-GCST005038	TRUE	reported	igd	2	TRUE
rs6461503	C	T	C	T	-0.041	0.032	0.5272	0.5203	FALSE	FALSE	FALSE	finn-b-C3_KIDNEY_NOTRENALPELVIS	7	20560996	0.0461	NA	0.4871	Malignant neoplasm of kidney, except renal pelvis || id:finn-b-C3_KIDNEY_NOTRENALPELVIS	Malignant neoplasm of kidney, except renal pelvis	Malignant neoplasm of kidney, except renal pelvis || ||	TRUE	igd	NA	NA	NA	NA	NA	NA	NA	0.0057	8.80846e-13	7	20560996	360838	ebi-a-GCST005038	Allergic disease (asthma, hay fever or eczema) || id:ebi-a-GCST005038	TRUE	reported	igd	2	TRUE
rs6489785	C	T	C	T	-0.0428	0.1297	0.631	0.6165	FALSE	FALSE	FALSE	finn-b-C3_KIDNEY_NOTRENALPELVIS	12	121363724	0.0476	NA	0.00644496	Malignant neoplasm of kidney, except renal pelvis || id:finn-b-C3_KIDNEY_NOTRENALPELVIS	Malignant neoplasm of kidney, except renal pelvis	Malignant neoplasm of kidney, except renal pelvis || ||	TRUE	igd	NA	NA	NA	NA	NA	NA	NA	0.0059	3.56697e-13	12	121363724	360838	ebi-a-GCST005038	Allergic disease (asthma, hay fever or eczema) || id:ebi-a-GCST005038	TRUE	reported	igd	2	TRUE
rs6594499	A	C	A	C	-0.0723	0.1216	0.4813	0.5533	FALSE	FALSE	FALSE	finn-b-C3_KIDNEY_NOTRENALPELVIS	5	110470137	0.0464	NA	0.00869601	Malignant neoplasm of kidney, except renal pelvis || id:finn-b-C3_KIDNEY_NOTRENALPELVIS	Malignant neoplasm of kidney, except renal pelvis	Malignant neoplasm of kidney, except renal pelvis || ||	TRUE	igd	NA	NA	NA	NA	NA	NA	NA	0.0057	1.09698e-36	5	110470137	360838	ebi-a-GCST005038	Allergic disease (asthma, hay fever or eczema) || id:ebi-a-GCST005038	TRUE	reported	igd	2	TRUE
rs6800001	A	G	A	G	0.033	0.0147	0.3418	0.3297	FALSE	FALSE	FALSE	finn-b-C3_KIDNEY_NOTRENALPELVIS	3	33081102	0.0494	NA	0.765799	Malignant neoplasm of kidney, except renal pelvis || id:finn-b-C3_KIDNEY_NOTRENALPELVIS	Malignant neoplasm of kidney, except renal pelvis	Malignant neoplasm of kidney, except renal pelvis || ||	TRUE	igd	NA	NA	NA	NA	NA	NA	NA	0.0059	2.28402e-08	3	33081102	360838	ebi-a-GCST005038	Allergic disease (asthma, hay fever or eczema) || id:ebi-a-GCST005038	TRUE	reported	igd	2	TRUE
rs6881706	T	G	T	G	-0.0707	0.0614	0.2925	0.3316	FALSE	FALSE	FALSE	finn-b-C3_KIDNEY_NOTRENALPELVIS	5	35879156	0.049	NA	0.2107	Malignant neoplasm of kidney, except renal pelvis || id:finn-b-C3_KIDNEY_NOTRENALPELVIS	Malignant neoplasm of kidney, except renal pelvis	Malignant neoplasm of kidney, except renal pelvis || ||	TRUE	igd	NA	NA	NA	NA	NA	NA	NA	0.0064	1.7338e-28	5	35879156	360838	ebi-a-GCST005038	Allergic disease (asthma, hay fever or eczema) || id:ebi-a-GCST005038	TRUE	reported	igd	2	TRUE
rs6990534	G	A	G	A	-0.04	0.06	0.6429	0.671	FALSE	FALSE	FALSE	finn-b-C3_KIDNEY_NOTRENALPELVIS	8	128814091	0.049	NA	0.221	Malignant neoplasm of kidney, except renal pelvis || id:finn-b-C3_KIDNEY_NOTRENALPELVIS	Malignant neoplasm of kidney, except renal pelvis	Malignant neoplasm of kidney, except renal pelvis || ||	TRUE	igd	NA	NA	NA	NA	NA	NA	NA	0.0063	1.738e-10	8	128814091	360838	ebi-a-GCST005038	Allergic disease (asthma, hay fever or eczema) || id:ebi-a-GCST005038	TRUE	reported	igd	2	TRUE
rs7224129	A	G	A	G	0.0535	0.0188	0.4728	0.4479	FALSE	FALSE	FALSE	finn-b-C3_KIDNEY_NOTRENALPELVIS	17	38075426	0.0464	NA	0.6859	Malignant neoplasm of kidney, except renal pelvis || id:finn-b-C3_KIDNEY_NOTRENALPELVIS	Malignant neoplasm of kidney, except renal pelvis	Malignant neoplasm of kidney, except renal pelvis || ||	TRUE	igd	NA	NA	NA	NA	NA	NA	NA	0.0057	8.11335e-21	17	38075426	360838	ebi-a-GCST005038	Allergic disease (asthma, hay fever or eczema) || id:ebi-a-GCST005038	TRUE	reported	igd	2	TRUE
rs72774901	A	T	A	T	0.1122	0.0174	0.08163	0.08257	FALSE	TRUE	FALSE	finn-b-C3_KIDNEY_NOTRENALPELVIS	5	110182720	0.0839	NA	0.8354	Malignant neoplasm of kidney, except renal pelvis || id:finn-b-C3_KIDNEY_NOTRENALPELVIS	Malignant neoplasm of kidney, except renal pelvis	Malignant neoplasm of kidney, except renal pelvis || ||	TRUE	igd	NA	NA	NA	NA	NA	NA	NA	0.0108	3.91562e-25	5	110182720	360838	ebi-a-GCST005038	Allergic disease (asthma, hay fever or eczema) || id:ebi-a-GCST005038	TRUE	reported	igd	2	TRUE
rs740474	T	C	T	C	-0.0361	0.0351	0.4167	0.6132	FALSE	FALSE	FALSE	finn-b-C3_KIDNEY_NOTRENALPELVIS	5	140925362	0.0473	NA	0.4587	Malignant neoplasm of kidney, except renal pelvis || id:finn-b-C3_KIDNEY_NOTRENALPELVIS	Malignant neoplasm of kidney, except renal pelvis	Malignant neoplasm of kidney, except renal pelvis || ||	TRUE	igd	NA	NA	NA	NA	NA	NA	NA	0.0059	6.59098e-10	5	140925362	360838	ebi-a-GCST005038	Allergic disease (asthma, hay fever or eczema) || id:ebi-a-GCST005038	TRUE	reported	igd	2	TRUE
rs7406234	C	T	C	T	-0.0337	0.0023	0.5646	0.5097	FALSE	FALSE	FALSE	finn-b-C3_KIDNEY_NOTRENALPELVIS	17	47350664	0.0462	NA	0.9596	Malignant neoplasm of kidney, except renal pelvis || id:finn-b-C3_KIDNEY_NOTRENALPELVIS	Malignant neoplasm of kidney, except renal pelvis	Malignant neoplasm of kidney, except renal pelvis || ||	TRUE	igd	NA	NA	NA	NA	NA	NA	NA	0.0057	4.30299e-09	17	47350664	360838	ebi-a-GCST005038	Allergic disease (asthma, hay fever or eczema) || id:ebi-a-GCST005038	TRUE	reported	igd	2	TRUE
rs74847330	G	A	G	A	-0.0497	0.1178	0.8776	0.08593	FALSE	FALSE	FALSE	finn-b-C3_KIDNEY_NOTRENALPELVIS	2	143831599	0.0828	NA	0.1549	Malignant neoplasm of kidney, except renal pelvis || id:finn-b-C3_KIDNEY_NOTRENALPELVIS	Malignant neoplasm of kidney, except renal pelvis	Malignant neoplasm of kidney, except renal pelvis || ||	TRUE	igd	NA	NA	NA	NA	NA	NA	NA	0.0088	1.67201e-08	2	143831599	360838	ebi-a-GCST005038	Allergic disease (asthma, hay fever or eczema) || id:ebi-a-GCST005038	TRUE	reported	igd	2	TRUE
rs7521390	C	A	C	A	0.0358	-0.0772	0.716	0.2989	FALSE	FALSE	FALSE	finn-b-C3_KIDNEY_NOTRENALPELVIS	1	173141960	0.0505	NA	0.1266	Malignant neoplasm of kidney, except renal pelvis || id:finn-b-C3_KIDNEY_NOTRENALPELVIS	Malignant neoplasm of kidney, except renal pelvis	Malignant neoplasm of kidney, except renal pelvis || ||	TRUE	igd	NA	NA	NA	NA	NA	NA	NA	0.0063	1.39499e-08	1	173141960	360838	ebi-a-GCST005038	Allergic disease (asthma, hay fever or eczema) || id:ebi-a-GCST005038	TRUE	reported	igd	2	TRUE
rs760805	T	A	T	A	0.0374	-0.0547	0.5782	0.5494	FALSE	TRUE	TRUE	finn-b-C3_KIDNEY_NOTRENALPELVIS	1	25251923	0.0462	NA	0.2364	Malignant neoplasm of kidney, except renal pelvis || id:finn-b-C3_KIDNEY_NOTRENALPELVIS	Malignant neoplasm of kidney, except renal pelvis	Malignant neoplasm of kidney, except renal pelvis || ||	TRUE	igd	NA	NA	NA	NA	NA	NA	NA	0.006	3.79097e-10	1	25251923	360838	ebi-a-GCST005038	Allergic disease (asthma, hay fever or eczema) || id:ebi-a-GCST005038	TRUE	reported	igd	2	FALSE
rs80064395	T	C	T	C	-0.0726	0.1138	0.05782	0.09657	FALSE	FALSE	FALSE	finn-b-C3_KIDNEY_NOTRENALPELVIS	3	196372546	0.0783	NA	0.146	Malignant neoplasm of kidney, except renal pelvis || id:finn-b-C3_KIDNEY_NOTRENALPELVIS	Malignant neoplasm of kidney, except renal pelvis	Malignant neoplasm of kidney, except renal pelvis || ||	TRUE	igd	NA	NA	NA	NA	NA	NA	NA	0.0107	1.31492e-11	3	196372546	360838	ebi-a-GCST005038	Allergic disease (asthma, hay fever or eczema) || id:ebi-a-GCST005038	TRUE	reported	igd	2	TRUE
rs8030821	T	A	T	A	0.0337	-0.0002	0.6105	0.6582	FALSE	TRUE	FALSE	finn-b-C3_KIDNEY_NOTRENALPELVIS	15	70563984	0.0487	NA	0.9968	Malignant neoplasm of kidney, except renal pelvis || id:finn-b-C3_KIDNEY_NOTRENALPELVIS	Malignant neoplasm of kidney, except renal pelvis	Malignant neoplasm of kidney, except renal pelvis || ||	TRUE	igd	NA	NA	NA	NA	NA	NA	NA	0.006	1.54401e-08	15	70563984	360838	ebi-a-GCST005038	Allergic disease (asthma, hay fever or eczema) || id:ebi-a-GCST005038	TRUE	reported	igd	2	TRUE
rs848	C	A	C	A	-0.0601	0.01	0.7636	0.631	FALSE	FALSE	FALSE	finn-b-C3_KIDNEY_NOTRENALPELVIS	5	131996500	0.048	NA	0.8358	Malignant neoplasm of kidney, except renal pelvis || id:finn-b-C3_KIDNEY_NOTRENALPELVIS	Malignant neoplasm of kidney, except renal pelvis	Malignant neoplasm of kidney, except renal pelvis || ||	TRUE	igd	NA	NA	NA	NA	NA	NA	NA	0.0073	1.62405e-16	5	131996500	360838	ebi-a-GCST005038	Allergic disease (asthma, hay fever or eczema) || id:ebi-a-GCST005038	TRUE	reported	igd	2	TRUE
rs9372120	G	T	G	T	0.0406	-0.0336	0.8248	0.2346	FALSE	FALSE	FALSE	finn-b-C3_KIDNEY_NOTRENALPELVIS	6	106667535	0.0544	NA	0.536701	Malignant neoplasm of kidney, except renal pelvis || id:finn-b-C3_KIDNEY_NOTRENALPELVIS	Malignant neoplasm of kidney, except renal pelvis	Malignant neoplasm of kidney, except renal pelvis || ||	TRUE	igd	NA	NA	NA	NA	NA	NA	NA	0.0071	1.02101e-08	6	106667535	360838	ebi-a-GCST005038	Allergic disease (asthma, hay fever or eczema) || id:ebi-a-GCST005038	TRUE	reported	igd	2	TRUE
rs9877752	A	G	A	G	0.0398	-0.0327	0.4116	0.3819	FALSE	FALSE	FALSE	finn-b-C3_KIDNEY_NOTRENALPELVIS	3	188091928	0.0475	NA	0.490801	Malignant neoplasm of kidney, except renal pelvis || id:finn-b-C3_KIDNEY_NOTRENALPELVIS	Malignant neoplasm of kidney, except renal pelvis	Malignant neoplasm of kidney, except renal pelvis || ||	TRUE	igd	NA	NA	NA	NA	NA	NA	NA	0.0058	4.9831e-12	3	188091928	360838	ebi-a-GCST005038	Allergic disease (asthma, hay fever or eczema) || id:ebi-a-GCST005038	TRUE	reported	igd	2	TRUE

## Sheet: S5
SNP	effect_allele.exposure	other_allele.exposure	effect_allele.outcome	other_allele.outcome	beta.exposure	beta.outcome	eaf.exposure	eaf.outcome	remove	palindromic	ambiguous	id.outcome	chr	pos	se.outcome	samplesize.outcome	pval.outcome	outcome	originalname.outcome	outcome.deprecated	mr_keep.outcome	data_source.outcome	proxy.outcome	target_snp.outcome	proxy_snp.outcome	target_a1.outcome	target_a2.outcome	proxy_a1.outcome	proxy_a2.outcome	se.exposure	pval.exposure	chr.exposure	pos.exposure	samplesize.exposure	id.exposure	exposure	mr_keep.exposure	pval_origin.exposure	data_source.exposure	action	mr_keep
rs10033073	G	A	G	A	0.0437	-0.0448	0.6497	0.3911	FALSE	FALSE	FALSE	finn-b-C3_KIDNEY_NOTRENALPELVIS_EXALLC	4	4775401	0.0475	NA	0.3457	"Malignant neoplasm of kidney, except renal pelvis" (all cancers excluded) || id:finn-b-C3_KIDNEY_NOTRENALPELVIS_EXALLC	"Malignant neoplasm of kidney, except renal pelvis" (all cancers excluded)	"Malignant neoplasm of kidney, except renal pelvis" (all cancers excluded) || ||	TRUE	igd	NA	NA	NA	NA	NA	NA	NA	0.0072	1.356e-09	4	4775401	360838	ebi-a-GCST005038	Allergic disease (asthma, hay fever or eczema) || id:ebi-a-GCST005038	TRUE	reported	igd	2	TRUE
rs10174949	A	G	A	G	-0.0656	0.015	0.3163	0.3451	FALSE	FALSE	FALSE	finn-b-C3_KIDNEY_NOTRENALPELVIS_EXALLC	2	8442248	0.0488	NA	0.7587	"Malignant neoplasm of kidney, except renal pelvis" (all cancers excluded) || id:finn-b-C3_KIDNEY_NOTRENALPELVIS_EXALLC	"Malignant neoplasm of kidney, except renal pelvis" (all cancers excluded)	"Malignant neoplasm of kidney, except renal pelvis" (all cancers excluded) || ||	TRUE	igd	NA	NA	NA	NA	NA	NA	NA	0.0063	9.92202e-26	2	8442248	360838	ebi-a-GCST005038	Allergic disease (asthma, hay fever or eczema) || id:ebi-a-GCST005038	TRUE	reported	igd	2	TRUE
rs10414065	T	C	T	C	-0.0917	-0.0467	0.07823	0.09697	FALSE	FALSE	FALSE	finn-b-C3_KIDNEY_NOTRENALPELVIS_EXALLC	19	33721455	0.0797	NA	0.5581	"Malignant neoplasm of kidney, except renal pelvis" (all cancers excluded) || id:finn-b-C3_KIDNEY_NOTRENALPELVIS_EXALLC	"Malignant neoplasm of kidney, except renal pelvis" (all cancers excluded)	"Malignant neoplasm of kidney, except renal pelvis" (all cancers excluded) || ||	TRUE	igd	NA	NA	NA	NA	NA	NA	NA	0.012	2.29298e-14	19	33721455	360838	ebi-a-GCST005038	Allergic disease (asthma, hay fever or eczema) || id:ebi-a-GCST005038	TRUE	reported	igd	2	TRUE
rs10519067	A	G	A	G	-0.0518	-0.009	0.1395	0.1492	FALSE	FALSE	FALSE	finn-b-C3_KIDNEY_NOTRENALPELVIS_EXALLC	15	61068347	0.0654	NA	0.8903	"Malignant neoplasm of kidney, except renal pelvis" (all cancers excluded) || id:finn-b-C3_KIDNEY_NOTRENALPELVIS_EXALLC	"Malignant neoplasm of kidney, except renal pelvis" (all cancers excluded)	"Malignant neoplasm of kidney, except renal pelvis" (all cancers excluded) || ||	TRUE	igd	NA	NA	NA	NA	NA	NA	NA	0.0085	1.10101e-09	15	61068347	360838	ebi-a-GCST005038	Allergic disease (asthma, hay fever or eczema) || id:ebi-a-GCST005038	TRUE	reported	igd	2	TRUE
rs1059513	C	T	C	T	-0.0828	0.064	0.8895	0.04725	FALSE	FALSE	FALSE	finn-b-C3_KIDNEY_NOTRENALPELVIS_EXALLC	12	57489709	0.1086	NA	0.5555	"Malignant neoplasm of kidney, except renal pelvis" (all cancers excluded) || id:finn-b-C3_KIDNEY_NOTRENALPELVIS_EXALLC	"Malignant neoplasm of kidney, except renal pelvis" (all cancers excluded)	"Malignant neoplasm of kidney, except renal pelvis" (all cancers excluded) || ||	TRUE	igd	NA	NA	NA	NA	NA	NA	NA	0.0094	1.15001e-18	12	57489709	360838	ebi-a-GCST005038	Allergic disease (asthma, hay fever or eczema) || id:ebi-a-GCST005038	TRUE	reported	igd	2	TRUE
rs10663129	ACT	A	ACT	A	0.0384	0.0003	0.6718	0.3161	FALSE	FALSE	FALSE	finn-b-C3_KIDNEY_NOTRENALPELVIS_EXALLC	3	141321836	0.05	NA	0.9952	"Malignant neoplasm of kidney, except renal pelvis" (all cancers excluded) || id:finn-b-C3_KIDNEY_NOTRENALPELVIS_EXALLC	"Malignant neoplasm of kidney, except renal pelvis" (all cancers excluded)	"Malignant neoplasm of kidney, except renal pelvis" (all cancers excluded) || ||	TRUE	igd	NA	NA	NA	NA	NA	NA	NA	0.0063	1.245e-09	3	141321836	360838	ebi-a-GCST005038	Allergic disease (asthma, hay fever or eczema) || id:ebi-a-GCST005038	TRUE	reported	igd	2	TRUE
rs10789841	C	T	C	T	-0.0456	0.1229	0.6905	0.233	FALSE	FALSE	FALSE	finn-b-C3_KIDNEY_NOTRENALPELVIS_EXALLC	11	111469582	0.0547	NA	0.0245703	"Malignant neoplasm of kidney, except renal pelvis" (all cancers excluded) || id:finn-b-C3_KIDNEY_NOTRENALPELVIS_EXALLC	"Malignant neoplasm of kidney, except renal pelvis" (all cancers excluded)	"Malignant neoplasm of kidney, except renal pelvis" (all cancers excluded) || ||	TRUE	igd	NA	NA	NA	NA	NA	NA	NA	0.0064	1.48388e-12	11	111469582	360838	ebi-a-GCST005038	Allergic disease (asthma, hay fever or eczema) || id:ebi-a-GCST005038	TRUE	reported	igd	2	TRUE
rs10865050	A	G	A	G	-0.1249	0.0142	0.1531	0.1624	FALSE	FALSE	FALSE	finn-b-C3_KIDNEY_NOTRENALPELVIS_EXALLC	2	102941311	0.0632	NA	0.8227	"Malignant neoplasm of kidney, except renal pelvis" (all cancers excluded) || id:finn-b-C3_KIDNEY_NOTRENALPELVIS_EXALLC	"Malignant neoplasm of kidney, except renal pelvis" (all cancers excluded)	"Malignant neoplasm of kidney, except renal pelvis" (all cancers excluded) || ||	TRUE	igd	NA	NA	NA	NA	NA	NA	NA	0.0084	6.37382e-50	2	102941311	360838	ebi-a-GCST005038	Allergic disease (asthma, hay fever or eczema) || id:ebi-a-GCST005038	TRUE	reported	igd	2	TRUE
rs11033545	G	T	G	T	0.0334	-0.0607	0.5578	0.4151	FALSE	FALSE	FALSE	finn-b-C3_KIDNEY_NOTRENALPELVIS_EXALLC	11	36327582	0.0475	NA	0.2011	"Malignant neoplasm of kidney, except renal pelvis" (all cancers excluded) || id:finn-b-C3_KIDNEY_NOTRENALPELVIS_EXALLC	"Malignant neoplasm of kidney, except renal pelvis" (all cancers excluded)	"Malignant neoplasm of kidney, except renal pelvis" (all cancers excluded) || ||	TRUE	igd	NA	NA	NA	NA	NA	NA	NA	0.006	2.40497e-08	11	36327582	360838	ebi-a-GCST005038	Allergic disease (asthma, hay fever or eczema) || id:ebi-a-GCST005038	TRUE	reported	igd	2	TRUE
rs11168245	G	C	G	C	-0.0472	0.0561	0.801	0.749	FALSE	TRUE	FALSE	finn-b-C3_KIDNEY_NOTRENALPELVIS_EXALLC	12	48204499	0.0536	NA	0.2957	"Malignant neoplasm of kidney, except renal pelvis" (all cancers excluded) || id:finn-b-C3_KIDNEY_NOTRENALPELVIS_EXALLC	"Malignant neoplasm of kidney, except renal pelvis" (all cancers excluded)	"Malignant neoplasm of kidney, except renal pelvis" (all cancers excluded) || ||	TRUE	igd	NA	NA	NA	NA	NA	NA	NA	0.007	1.40508e-11	12	48204499	360838	ebi-a-GCST005038	Allergic disease (asthma, hay fever or eczema) || id:ebi-a-GCST005038	TRUE	reported	igd	2	TRUE
rs11236814	T	A	T	A	-0.0653	0.013	0.90816	0.8823	FALSE	TRUE	FALSE	finn-b-C3_KIDNEY_NOTRENALPELVIS_EXALLC	11	76343428	0.0723	NA	0.8571	"Malignant neoplasm of kidney, except renal pelvis" (all cancers excluded) || id:finn-b-C3_KIDNEY_NOTRENALPELVIS_EXALLC	"Malignant neoplasm of kidney, except renal pelvis" (all cancers excluded)	"Malignant neoplasm of kidney, except renal pelvis" (all cancers excluded) || ||	TRUE	igd	NA	NA	NA	NA	NA	NA	NA	0.0098	3.24564e-11	11	76343428	360838	ebi-a-GCST005038	Allergic disease (asthma, hay fever or eczema) || id:ebi-a-GCST005038	TRUE	reported	igd	2	TRUE
rs11658582	G	C	G	C	0.0563	-0.0063	0.5663	0.6026	FALSE	TRUE	TRUE	finn-b-C3_KIDNEY_NOTRENALPELVIS_EXALLC	17	38763200	0.0473	NA	0.8933	"Malignant neoplasm of kidney, except renal pelvis" (all cancers excluded) || id:finn-b-C3_KIDNEY_NOTRENALPELVIS_EXALLC	"Malignant neoplasm of kidney, except renal pelvis" (all cancers excluded)	"Malignant neoplasm of kidney, except renal pelvis" (all cancers excluded) || ||	TRUE	igd	NA	NA	NA	NA	NA	NA	NA	0.0059	2.06776e-21	17	38763200	360838	ebi-a-GCST005038	Allergic disease (asthma, hay fever or eczema) || id:ebi-a-GCST005038	TRUE	reported	igd	2	FALSE
rs12123821	T	C	T	C	0.1159	0.0951	0.04762	0.03949	FALSE	FALSE	FALSE	finn-b-C3_KIDNEY_NOTRENALPELVIS_EXALLC	1	152179152	0.1225	NA	0.4372	"Malignant neoplasm of kidney, except renal pelvis" (all cancers excluded) || id:finn-b-C3_KIDNEY_NOTRENALPELVIS_EXALLC	"Malignant neoplasm of kidney, except renal pelvis" (all cancers excluded)	"Malignant neoplasm of kidney, except renal pelvis" (all cancers excluded) || ||	TRUE	igd	NA	NA	NA	NA	NA	NA	NA	0.014	1.044e-16	1	152179152	360838	ebi-a-GCST005038	Allergic disease (asthma, hay fever or eczema) || id:ebi-a-GCST005038	TRUE	reported	igd	2	TRUE
rs1214598	A	G	A	G	-0.0401	0.0361	0.3316	0.2462	FALSE	FALSE	FALSE	finn-b-C3_KIDNEY_NOTRENALPELVIS_EXALLC	1	167426424	0.0538	NA	0.5019	"Malignant neoplasm of kidney, except renal pelvis" (all cancers excluded) || id:finn-b-C3_KIDNEY_NOTRENALPELVIS_EXALLC	"Malignant neoplasm of kidney, except renal pelvis" (all cancers excluded)	"Malignant neoplasm of kidney, except renal pelvis" (all cancers excluded) || ||	TRUE	igd	NA	NA	NA	NA	NA	NA	NA	0.006	2.13993e-11	1	167426424	360838	ebi-a-GCST005038	Allergic disease (asthma, hay fever or eczema) || id:ebi-a-GCST005038	TRUE	reported	igd	2	TRUE
rs12365699	A	G	A	G	-0.0592	-0.1219	0.1531	0.1572	FALSE	FALSE	FALSE	finn-b-C3_KIDNEY_NOTRENALPELVIS_EXALLC	11	118743286	0.0636	NA	0.0553299	"Malignant neoplasm of kidney, except renal pelvis" (all cancers excluded) || id:finn-b-C3_KIDNEY_NOTRENALPELVIS_EXALLC	"Malignant neoplasm of kidney, except renal pelvis" (all cancers excluded)	"Malignant neoplasm of kidney, except renal pelvis" (all cancers excluded) || ||	TRUE	igd	NA	NA	NA	NA	NA	NA	NA	0.0078	3.53509e-14	11	118743286	360838	ebi-a-GCST005038	Allergic disease (asthma, hay fever or eczema) || id:ebi-a-GCST005038	TRUE	reported	igd	2	TRUE
rs12413578	T	C	T	C	-0.0934	-0.0986	0.09864	0.05843	FALSE	FALSE	FALSE	finn-b-C3_KIDNEY_NOTRENALPELVIS_EXALLC	10	9049253	0.0993	NA	0.321	"Malignant neoplasm of kidney, except renal pelvis" (all cancers excluded) || id:finn-b-C3_KIDNEY_NOTRENALPELVIS_EXALLC	"Malignant neoplasm of kidney, except renal pelvis" (all cancers excluded)	"Malignant neoplasm of kidney, except renal pelvis" (all cancers excluded) || ||	TRUE	igd	NA	NA	NA	NA	NA	NA	NA	0.0094	3.30902e-23	10	9049253	360838	ebi-a-GCST005038	Allergic disease (asthma, hay fever or eczema) || id:ebi-a-GCST005038	TRUE	reported	igd	2	TRUE
rs12440045	C	A	C	A	0.0403	0.0555	0.5476	0.5182	FALSE	FALSE	FALSE	finn-b-C3_KIDNEY_NOTRENALPELVIS_EXALLC	15	41782684	0.0465	NA	0.2331	"Malignant neoplasm of kidney, except renal pelvis" (all cancers excluded) || id:finn-b-C3_KIDNEY_NOTRENALPELVIS_EXALLC	"Malignant neoplasm of kidney, except renal pelvis" (all cancers excluded)	"Malignant neoplasm of kidney, except renal pelvis" (all cancers excluded) || ||	TRUE	igd	NA	NA	NA	NA	NA	NA	NA	0.0059	7.68245e-12	15	41782684	360838	ebi-a-GCST005038	Allergic disease (asthma, hay fever or eczema) || id:ebi-a-GCST005038	TRUE	reported	igd	2	TRUE
rs12551834	A	G	A	G	-0.0615	0.076	0.07993	0.0558	FALSE	FALSE	FALSE	finn-b-C3_KIDNEY_NOTRENALPELVIS_EXALLC	9	131613191	0.1007	NA	0.4505	"Malignant neoplasm of kidney, except renal pelvis" (all cancers excluded) || id:finn-b-C3_KIDNEY_NOTRENALPELVIS_EXALLC	"Malignant neoplasm of kidney, except renal pelvis" (all cancers excluded)	"Malignant neoplasm of kidney, except renal pelvis" (all cancers excluded) || ||	TRUE	igd	NA	NA	NA	NA	NA	NA	NA	0.0103	2.718e-09	9	131613191	360838	ebi-a-GCST005038	Allergic disease (asthma, hay fever or eczema) || id:ebi-a-GCST005038	TRUE	reported	igd	2	TRUE
rs12625547	G	T	G	T	-0.0432	-0.0432	0.7857	0.1683	FALSE	FALSE	FALSE	finn-b-C3_KIDNEY_NOTRENALPELVIS_EXALLC	20	50154647	0.0626	NA	0.4902	"Malignant neoplasm of kidney, except renal pelvis" (all cancers excluded) || id:finn-b-C3_KIDNEY_NOTRENALPELVIS_EXALLC	"Malignant neoplasm of kidney, except renal pelvis" (all cancers excluded)	"Malignant neoplasm of kidney, except renal pelvis" (all cancers excluded) || ||	TRUE	igd	NA	NA	NA	NA	NA	NA	NA	0.0077	1.97702e-08	20	50154647	360838	ebi-a-GCST005038	Allergic disease (asthma, hay fever or eczema) || id:ebi-a-GCST005038	TRUE	reported	igd	2	TRUE
rs1289273	G	A	G	A	0.035	-0.0438	0.5731	0.4816	FALSE	FALSE	FALSE	finn-b-C3_KIDNEY_NOTRENALPELVIS_EXALLC	1	226909233	0.0465	NA	0.3467	"Malignant neoplasm of kidney, except renal pelvis" (all cancers excluded) || id:finn-b-C3_KIDNEY_NOTRENALPELVIS_EXALLC	"Malignant neoplasm of kidney, except renal pelvis" (all cancers excluded)	"Malignant neoplasm of kidney, except renal pelvis" (all cancers excluded) || ||	TRUE	igd	NA	NA	NA	NA	NA	NA	NA	0.0057	1.08901e-09	1	226909233	360838	ebi-a-GCST005038	Allergic disease (asthma, hay fever or eczema) || id:ebi-a-GCST005038	TRUE	reported	igd	2	TRUE
rs12941864	T	C	T	C	-0.0335	0.0581	0.466	0.5525	FALSE	FALSE	FALSE	finn-b-C3_KIDNEY_NOTRENALPELVIS_EXALLC	17	1395682	0.0469	NA	0.2152	"Malignant neoplasm of kidney, except renal pelvis" (all cancers excluded) || id:finn-b-C3_KIDNEY_NOTRENALPELVIS_EXALLC	"Malignant neoplasm of kidney, except renal pelvis" (all cancers excluded)	"Malignant neoplasm of kidney, except renal pelvis" (all cancers excluded) || ||	TRUE	igd	NA	NA	NA	NA	NA	NA	NA	0.0061	4.98196e-08	17	1395682	360838	ebi-a-GCST005038	Allergic disease (asthma, hay fever or eczema) || id:ebi-a-GCST005038	TRUE	reported	igd	2	TRUE
rs1419675	T	G	T	G	-0.0385	0.0187	0.2415	0.8349	FALSE	FALSE	FALSE	finn-b-C3_KIDNEY_NOTRENALPELVIS_EXALLC	6	30092707	0.0626	NA	0.7647	"Malignant neoplasm of kidney, except renal pelvis" (all cancers excluded) || id:finn-b-C3_KIDNEY_NOTRENALPELVIS_EXALLC	"Malignant neoplasm of kidney, except renal pelvis" (all cancers excluded)	"Malignant neoplasm of kidney, except renal pelvis" (all cancers excluded) || ||	TRUE	igd	NA	NA	NA	NA	NA	NA	NA	0.007	4.72096e-08	6	30092707	360838	ebi-a-GCST005038	Allergic disease (asthma, hay fever or eczema) || id:ebi-a-GCST005038	TRUE	reported	igd	2	TRUE
rs144829310	T	G	T	G	0.0828	-0.0262	0.1565	0.1493	FALSE	FALSE	FALSE	finn-b-C3_KIDNEY_NOTRENALPELVIS_EXALLC	9	6208030	0.0653	NA	0.6886	"Malignant neoplasm of kidney, except renal pelvis" (all cancers excluded) || id:finn-b-C3_KIDNEY_NOTRENALPELVIS_EXALLC	"Malignant neoplasm of kidney, except renal pelvis" (all cancers excluded)	"Malignant neoplasm of kidney, except renal pelvis" (all cancers excluded) || ||	TRUE	igd	NA	NA	NA	NA	NA	NA	NA	0.0078	2.60196e-26	9	6208030	360838	ebi-a-GCST005038	Allergic disease (asthma, hay fever or eczema) || id:ebi-a-GCST005038	TRUE	reported	igd	2	TRUE
rs1689510	C	G	C	G	0.051	-0.0236	0.3163	0.3189	FALSE	TRUE	FALSE	finn-b-C3_KIDNEY_NOTRENALPELVIS_EXALLC	12	56396768	0.0496	NA	0.6344	"Malignant neoplasm of kidney, except renal pelvis" (all cancers excluded) || id:finn-b-C3_KIDNEY_NOTRENALPELVIS_EXALLC	"Malignant neoplasm of kidney, except renal pelvis" (all cancers excluded)	"Malignant neoplasm of kidney, except renal pelvis" (all cancers excluded) || ||	TRUE	igd	NA	NA	NA	NA	NA	NA	NA	0.0061	3.38766e-17	12	56396768	360838	ebi-a-GCST005038	Allergic disease (asthma, hay fever or eczema) || id:ebi-a-GCST005038	TRUE	reported	igd	2	TRUE
rs16903574	G	C	G	C	0.07	0.0125	0.91837	0.873	FALSE	TRUE	FALSE	finn-b-C3_KIDNEY_NOTRENALPELVIS_EXALLC	5	14610309	0.0709	NA	0.86	"Malignant neoplasm of kidney, except renal pelvis" (all cancers excluded) || id:finn-b-C3_KIDNEY_NOTRENALPELVIS_EXALLC	"Malignant neoplasm of kidney, except renal pelvis" (all cancers excluded)	"Malignant neoplasm of kidney, except renal pelvis" (all cancers excluded) || ||	TRUE	igd	NA	NA	NA	NA	NA	NA	NA	0.011	1.67799e-10	5	14610309	360838	ebi-a-GCST005038	Allergic disease (asthma, hay fever or eczema) || id:ebi-a-GCST005038	TRUE	reported	igd	2	TRUE
rs17664743	A	G	A	G	0.041	-0.0713	0.2041	0.1372	FALSE	FALSE	FALSE	finn-b-C3_KIDNEY_NOTRENALPELVIS_EXALLC	7	50253897	0.0669	NA	0.2866	"Malignant neoplasm of kidney, except renal pelvis" (all cancers excluded) || id:finn-b-C3_KIDNEY_NOTRENALPELVIS_EXALLC	"Malignant neoplasm of kidney, except renal pelvis" (all cancers excluded)	"Malignant neoplasm of kidney, except renal pelvis" (all cancers excluded) || ||	TRUE	igd	NA	NA	NA	NA	NA	NA	NA	0.0071	8.27009e-09	7	50253897	360838	ebi-a-GCST005038	Allergic disease (asthma, hay fever or eczema) || id:ebi-a-GCST005038	TRUE	reported	igd	2	TRUE
rs1885013	A	G	A	G	-0.0382	0.0217	0.3588	0.6945	FALSE	FALSE	FALSE	finn-b-C3_KIDNEY_NOTRENALPELVIS_EXALLC	14	68754695	0.0506	NA	0.668099	"Malignant neoplasm of kidney, except renal pelvis" (all cancers excluded) || id:finn-b-C3_KIDNEY_NOTRENALPELVIS_EXALLC	"Malignant neoplasm of kidney, except renal pelvis" (all cancers excluded)	"Malignant neoplasm of kidney, except renal pelvis" (all cancers excluded) || ||	TRUE	igd	NA	NA	NA	NA	NA	NA	NA	0.0063	1.32501e-09	14	68754695	360838	ebi-a-GCST005038	Allergic disease (asthma, hay fever or eczema) || id:ebi-a-GCST005038	TRUE	reported	igd	2	TRUE
rs2134814	G	C	G	C	-0.0427	-0.042	0.6463	0.7481	FALSE	TRUE	FALSE	finn-b-C3_KIDNEY_NOTRENALPELVIS_EXALLC	6	90987512	0.0533	NA	0.4309	"Malignant neoplasm of kidney, except renal pelvis" (all cancers excluded) || id:finn-b-C3_KIDNEY_NOTRENALPELVIS_EXALLC	"Malignant neoplasm of kidney, except renal pelvis" (all cancers excluded)	"Malignant neoplasm of kidney, except renal pelvis" (all cancers excluded) || ||	TRUE	igd	NA	NA	NA	NA	NA	NA	NA	0.006	1.02896e-12	6	90987512	360838	ebi-a-GCST005038	Allergic disease (asthma, hay fever or eczema) || id:ebi-a-GCST005038	TRUE	reported	igd	2	TRUE
rs2212434	T	C	T	C	0.0869	-0.0521	0.4286	0.4058	FALSE	FALSE	FALSE	finn-b-C3_KIDNEY_NOTRENALPELVIS_EXALLC	11	76281593	0.0472	NA	0.2703	"Malignant neoplasm of kidney, except renal pelvis" (all cancers excluded) || id:finn-b-C3_KIDNEY_NOTRENALPELVIS_EXALLC	"Malignant neoplasm of kidney, except renal pelvis" (all cancers excluded)	"Malignant neoplasm of kidney, except renal pelvis" (all cancers excluded) || ||	TRUE	igd	NA	NA	NA	NA	NA	NA	NA	0.0057	8.92483e-52	11	76281593	360838	ebi-a-GCST005038	Allergic disease (asthma, hay fever or eczema) || id:ebi-a-GCST005038	TRUE	reported	igd	2	TRUE
rs2221641	T	C	T	C	-0.0419	0.0128	0.3878	0.6569	FALSE	FALSE	FALSE	finn-b-C3_KIDNEY_NOTRENALPELVIS_EXALLC	8	81294702	0.049	NA	0.793699	"Malignant neoplasm of kidney, except renal pelvis" (all cancers excluded) || id:finn-b-C3_KIDNEY_NOTRENALPELVIS_EXALLC	"Malignant neoplasm of kidney, except renal pelvis" (all cancers excluded)	"Malignant neoplasm of kidney, except renal pelvis" (all cancers excluded) || ||	TRUE	igd	NA	NA	NA	NA	NA	NA	NA	0.0059	1.0311e-12	8	81294702	360838	ebi-a-GCST005038	Allergic disease (asthma, hay fever or eczema) || id:ebi-a-GCST005038	TRUE	reported	igd	2	TRUE
rs2241099	G	C	G	C	-0.0697	-0.1525	0.7381	0.7876	FALSE	TRUE	FALSE	finn-b-C3_KIDNEY_NOTRENALPELVIS_EXALLC	16	11225064	0.0568	NA	0.007305	"Malignant neoplasm of kidney, except renal pelvis" (all cancers excluded) || id:finn-b-C3_KIDNEY_NOTRENALPELVIS_EXALLC	"Malignant neoplasm of kidney, except renal pelvis" (all cancers excluded)	"Malignant neoplasm of kidney, except renal pelvis" (all cancers excluded) || ||	TRUE	igd	NA	NA	NA	NA	NA	NA	NA	0.0066	4.61849e-26	16	11225064	360838	ebi-a-GCST005038	Allergic disease (asthma, hay fever or eczema) || id:ebi-a-GCST005038	TRUE	reported	igd	2	TRUE
rs228619	G	A	G	A	0.0362	-0.0639	0.5306	0.5312	FALSE	FALSE	FALSE	finn-b-C3_KIDNEY_NOTRENALPELVIS_EXALLC	4	103569283	0.0466	NA	0.1698	"Malignant neoplasm of kidney, except renal pelvis" (all cancers excluded) || id:finn-b-C3_KIDNEY_NOTRENALPELVIS_EXALLC	"Malignant neoplasm of kidney, except renal pelvis" (all cancers excluded)	"Malignant neoplasm of kidney, except renal pelvis" (all cancers excluded) || ||	TRUE	igd	NA	NA	NA	NA	NA	NA	NA	0.0057	2.40902e-10	4	103569283	360838	ebi-a-GCST005038	Allergic disease (asthma, hay fever or eczema) || id:ebi-a-GCST005038	TRUE	reported	igd	2	TRUE
rs2477923	C	T	C	T	-0.0332	-0.0618	0.5017	0.4921	FALSE	FALSE	FALSE	finn-b-C3_KIDNEY_NOTRENALPELVIS_EXALLC	10	8565990	0.0464	NA	0.1828	"Malignant neoplasm of kidney, except renal pelvis" (all cancers excluded) || id:finn-b-C3_KIDNEY_NOTRENALPELVIS_EXALLC	"Malignant neoplasm of kidney, except renal pelvis" (all cancers excluded)	"Malignant neoplasm of kidney, except renal pelvis" (all cancers excluded) || ||	TRUE	igd	NA	NA	NA	NA	NA	NA	NA	0.0057	7.22703e-09	10	8565990	360838	ebi-a-GCST005038	Allergic disease (asthma, hay fever or eczema) || id:ebi-a-GCST005038	TRUE	reported	igd	2	TRUE
rs249677	A	C	A	C	0.0366	-0.0063	0.3605	0.6941	FALSE	FALSE	FALSE	finn-b-C3_KIDNEY_NOTRENALPELVIS_EXALLC	5	141539339	0.0504	NA	0.8998	"Malignant neoplasm of kidney, except renal pelvis" (all cancers excluded) || id:finn-b-C3_KIDNEY_NOTRENALPELVIS_EXALLC	"Malignant neoplasm of kidney, except renal pelvis" (all cancers excluded)	"Malignant neoplasm of kidney, except renal pelvis" (all cancers excluded) || ||	TRUE	igd	NA	NA	NA	NA	NA	NA	NA	0.0059	7.53807e-10	5	141539339	360838	ebi-a-GCST005038	Allergic disease (asthma, hay fever or eczema) || id:ebi-a-GCST005038	TRUE	reported	igd	2	TRUE
rs2766678	A	G	A	G	-0.0559	-0.0524	0.2126	0.8088	FALSE	FALSE	FALSE	finn-b-C3_KIDNEY_NOTRENALPELVIS_EXALLC	20	52212273	0.0603	NA	0.3845	"Malignant neoplasm of kidney, except renal pelvis" (all cancers excluded) || id:finn-b-C3_KIDNEY_NOTRENALPELVIS_EXALLC	"Malignant neoplasm of kidney, except renal pelvis" (all cancers excluded)	"Malignant neoplasm of kidney, except renal pelvis" (all cancers excluded) || ||	TRUE	igd	TRUE	rs2766678	rs2766680	G	A	G	A	0.0074	2.95121e-14	20	52208356	360838	ebi-a-GCST005038	Allergic disease (asthma, hay fever or eczema) || id:ebi-a-GCST005038	TRUE	reported	igd	2	TRUE
rs2910162	G	A	G	A	0.0344	0.0842	0.6837	0.6709	FALSE	FALSE	FALSE	finn-b-C3_KIDNEY_NOTRENALPELVIS_EXALLC	5	159909345	0.0495	NA	0.0888505	"Malignant neoplasm of kidney, except renal pelvis" (all cancers excluded) || id:finn-b-C3_KIDNEY_NOTRENALPELVIS_EXALLC	"Malignant neoplasm of kidney, except renal pelvis" (all cancers excluded)	"Malignant neoplasm of kidney, except renal pelvis" (all cancers excluded) || ||	TRUE	igd	NA	NA	NA	NA	NA	NA	NA	0.0061	1.54198e-08	5	159909345	360838	ebi-a-GCST005038	Allergic disease (asthma, hay fever or eczema) || id:ebi-a-GCST005038	TRUE	reported	igd	2	TRUE
rs301802	A	T	A	T	0.048	-0.023	0.4592	0.3455	FALSE	TRUE	TRUE	finn-b-C3_KIDNEY_NOTRENALPELVIS_EXALLC	1	8497307	0.0486	NA	0.636601	"Malignant neoplasm of kidney, except renal pelvis" (all cancers excluded) || id:finn-b-C3_KIDNEY_NOTRENALPELVIS_EXALLC	"Malignant neoplasm of kidney, except renal pelvis" (all cancers excluded)	"Malignant neoplasm of kidney, except renal pelvis" (all cancers excluded) || ||	TRUE	igd	NA	NA	NA	NA	NA	NA	NA	0.0058	1.32709e-16	1	8497307	360838	ebi-a-GCST005038	Allergic disease (asthma, hay fever or eczema) || id:ebi-a-GCST005038	TRUE	reported	igd	2	FALSE
rs3024665	T	C	T	C	0.0665	0.1002	0.07653	0.9152	FALSE	FALSE	FALSE	finn-b-C3_KIDNEY_NOTRENALPELVIS_EXALLC	16	27371539	0.0837	NA	0.231	"Malignant neoplasm of kidney, except renal pelvis" (all cancers excluded) || id:finn-b-C3_KIDNEY_NOTRENALPELVIS_EXALLC	"Malignant neoplasm of kidney, except renal pelvis" (all cancers excluded)	"Malignant neoplasm of kidney, except renal pelvis" (all cancers excluded) || ||	TRUE	igd	NA	NA	NA	NA	NA	NA	NA	0.0119	2.17901e-08	16	27371539	360838	ebi-a-GCST005038	Allergic disease (asthma, hay fever or eczema) || id:ebi-a-GCST005038	TRUE	reported	igd	2	TRUE
rs3128959	A	G	A	G	-0.0601	0.0225	0.1241	0.1349	FALSE	FALSE	FALSE	finn-b-C3_KIDNEY_NOTRENALPELVIS_EXALLC	6	33048380	0.0685	NA	0.7426	"Malignant neoplasm of kidney, except renal pelvis" (all cancers excluded) || id:finn-b-C3_KIDNEY_NOTRENALPELVIS_EXALLC	"Malignant neoplasm of kidney, except renal pelvis" (all cancers excluded)	"Malignant neoplasm of kidney, except renal pelvis" (all cancers excluded) || ||	TRUE	igd	NA	NA	NA	NA	NA	NA	NA	0.0095	2.24698e-10	6	33048380	360838	ebi-a-GCST005038	Allergic disease (asthma, hay fever or eczema) || id:ebi-a-GCST005038	TRUE	reported	igd	2	TRUE
rs34004019	G	A	G	A	-0.0913	0.0405	0.6956	0.3384	FALSE	FALSE	FALSE	finn-b-C3_KIDNEY_NOTRENALPELVIS_EXALLC	6	32626403	0.0567	NA	0.4749	"Malignant neoplasm of kidney, except renal pelvis" (all cancers excluded) || id:finn-b-C3_KIDNEY_NOTRENALPELVIS_EXALLC	"Malignant neoplasm of kidney, except renal pelvis" (all cancers excluded)	"Malignant neoplasm of kidney, except renal pelvis" (all cancers excluded) || ||	TRUE	igd	NA	NA	NA	NA	NA	NA	NA	0.0071	2.52e-38	6	32626403	360838	ebi-a-GCST005038	Allergic disease (asthma, hay fever or eczema) || id:ebi-a-GCST005038	TRUE	reported	igd	2	TRUE
rs34290285	A	G	A	G	-0.0766	0.0424	0.2653	0.2157	FALSE	FALSE	FALSE	finn-b-C3_KIDNEY_NOTRENALPELVIS_EXALLC	2	242698640	0.0567	NA	0.4544	"Malignant neoplasm of kidney, except renal pelvis" (all cancers excluded) || id:finn-b-C3_KIDNEY_NOTRENALPELVIS_EXALLC	"Malignant neoplasm of kidney, except renal pelvis" (all cancers excluded)	"Malignant neoplasm of kidney, except renal pelvis" (all cancers excluded) || ||	TRUE	igd	NA	NA	NA	NA	NA	NA	NA	0.0075	1.15904e-24	2	242698640	360838	ebi-a-GCST005038	Allergic disease (asthma, hay fever or eczema) || id:ebi-a-GCST005038	TRUE	reported	igd	2	TRUE
rs3540	A	G	A	G	-0.0346	0.0109	0.3452	0.3266	FALSE	FALSE	FALSE	finn-b-C3_KIDNEY_NOTRENALPELVIS_EXALLC	15	91045408	0.0495	NA	0.8248	"Malignant neoplasm of kidney, except renal pelvis" (all cancers excluded) || id:finn-b-C3_KIDNEY_NOTRENALPELVIS_EXALLC	"Malignant neoplasm of kidney, except renal pelvis" (all cancers excluded)	"Malignant neoplasm of kidney, except renal pelvis" (all cancers excluded) || ||	TRUE	igd	NA	NA	NA	NA	NA	NA	NA	0.0061	1.28201e-08	15	91045408	360838	ebi-a-GCST005038	Allergic disease (asthma, hay fever or eczema) || id:ebi-a-GCST005038	TRUE	reported	igd	2	TRUE
rs4296977	T	C	T	C	-0.0534	0.0196	0.1582	0.8014	FALSE	FALSE	FALSE	finn-b-C3_KIDNEY_NOTRENALPELVIS_EXALLC	7	77018542	0.0585	NA	0.737999	"Malignant neoplasm of kidney, except renal pelvis" (all cancers excluded) || id:finn-b-C3_KIDNEY_NOTRENALPELVIS_EXALLC	"Malignant neoplasm of kidney, except renal pelvis" (all cancers excluded)	"Malignant neoplasm of kidney, except renal pelvis" (all cancers excluded) || ||	TRUE	igd	NA	NA	NA	NA	NA	NA	NA	0.0082	6.91672e-11	7	77018542	360838	ebi-a-GCST005038	Allergic disease (asthma, hay fever or eczema) || id:ebi-a-GCST005038	TRUE	reported	igd	2	TRUE
rs479844	G	A	G	A	0.0412	-0.0369	0.5714	0.592	FALSE	FALSE	FALSE	finn-b-C3_KIDNEY_NOTRENALPELVIS_EXALLC	11	65551957	0.0472	NA	0.4342	"Malignant neoplasm of kidney, except renal pelvis" (all cancers excluded) || id:finn-b-C3_KIDNEY_NOTRENALPELVIS_EXALLC	"Malignant neoplasm of kidney, except renal pelvis" (all cancers excluded)	"Malignant neoplasm of kidney, except renal pelvis" (all cancers excluded) || ||	TRUE	igd	NA	NA	NA	NA	NA	NA	NA	0.0058	1.14604e-12	11	65551957	360838	ebi-a-GCST005038	Allergic disease (asthma, hay fever or eczema) || id:ebi-a-GCST005038	TRUE	reported	igd	2	TRUE
rs4943794	C	G	C	G	0.0396	0.0482	0.2262	0.2358	FALSE	TRUE	FALSE	finn-b-C3_KIDNEY_NOTRENALPELVIS_EXALLC	13	41173408	0.0544	NA	0.3752	"Malignant neoplasm of kidney, except renal pelvis" (all cancers excluded) || id:finn-b-C3_KIDNEY_NOTRENALPELVIS_EXALLC	"Malignant neoplasm of kidney, except renal pelvis" (all cancers excluded)	"Malignant neoplasm of kidney, except renal pelvis" (all cancers excluded) || ||	TRUE	igd	NA	NA	NA	NA	NA	NA	NA	0.007	1.41e-08	13	41173408	360838	ebi-a-GCST005038	Allergic disease (asthma, hay fever or eczema) || id:ebi-a-GCST005038	TRUE	reported	igd	2	TRUE
rs4973380	A	T	A	T	0.0397	0.0278	0.2432	0.2866	FALSE	TRUE	FALSE	finn-b-C3_KIDNEY_NOTRENALPELVIS_EXALLC	2	228725402	0.0514	NA	0.587801	"Malignant neoplasm of kidney, except renal pelvis" (all cancers excluded) || id:finn-b-C3_KIDNEY_NOTRENALPELVIS_EXALLC	"Malignant neoplasm of kidney, except renal pelvis" (all cancers excluded)	"Malignant neoplasm of kidney, except renal pelvis" (all cancers excluded) || ||	TRUE	igd	NA	NA	NA	NA	NA	NA	NA	0.0067	2.59102e-09	2	228725402	360838	ebi-a-GCST005038	Allergic disease (asthma, hay fever or eczema) || id:ebi-a-GCST005038	TRUE	reported	igd	2	TRUE
rs519973	A	G	A	G	0.0358	0.1022	0.3537	0.3599	FALSE	FALSE	FALSE	finn-b-C3_KIDNEY_NOTRENALPELVIS_EXALLC	3	187633268	0.0482	NA	0.0337303	"Malignant neoplasm of kidney, except renal pelvis" (all cancers excluded) || id:finn-b-C3_KIDNEY_NOTRENALPELVIS_EXALLC	"Malignant neoplasm of kidney, except renal pelvis" (all cancers excluded)	"Malignant neoplasm of kidney, except renal pelvis" (all cancers excluded) || ||	TRUE	igd	NA	NA	NA	NA	NA	NA	NA	0.006	3.225e-09	3	187633268	360838	ebi-a-GCST005038	Allergic disease (asthma, hay fever or eczema) || id:ebi-a-GCST005038	TRUE	reported	igd	2	TRUE
rs56375023	A	G	A	G	0.0731	0.0308	0.2126	0.2658	FALSE	FALSE	FALSE	finn-b-C3_KIDNEY_NOTRENALPELVIS_EXALLC	15	67448363	0.0528	NA	0.5602	"Malignant neoplasm of kidney, except renal pelvis" (all cancers excluded) || id:finn-b-C3_KIDNEY_NOTRENALPELVIS_EXALLC	"Malignant neoplasm of kidney, except renal pelvis" (all cancers excluded)	"Malignant neoplasm of kidney, except renal pelvis" (all cancers excluded) || ||	TRUE	igd	NA	NA	NA	NA	NA	NA	NA	0.0068	3.10885e-27	15	67448363	360838	ebi-a-GCST005038	Allergic disease (asthma, hay fever or eczema) || id:ebi-a-GCST005038	TRUE	reported	igd	2	TRUE
rs5743618	A	C	A	C	-0.0915	0.0785	0.2993	0.1528	FALSE	FALSE	FALSE	finn-b-C3_KIDNEY_NOTRENALPELVIS_EXALLC	4	38798648	0.0643	NA	0.2223	"Malignant neoplasm of kidney, except renal pelvis" (all cancers excluded) || id:finn-b-C3_KIDNEY_NOTRENALPELVIS_EXALLC	"Malignant neoplasm of kidney, except renal pelvis" (all cancers excluded)	"Malignant neoplasm of kidney, except renal pelvis" (all cancers excluded) || ||	TRUE	igd	NA	NA	NA	NA	NA	NA	NA	0.0067	2.72709e-42	4	38798648	360838	ebi-a-GCST005038	Allergic disease (asthma, hay fever or eczema) || id:ebi-a-GCST005038	TRUE	reported	igd	2	TRUE
rs5758343	T	A	T	A	-0.0474	0.0264	0.7823	0.7644	FALSE	TRUE	FALSE	finn-b-C3_KIDNEY_NOTRENALPELVIS_EXALLC	22	41818276	0.0547	NA	0.6294	"Malignant neoplasm of kidney, except renal pelvis" (all cancers excluded) || id:finn-b-C3_KIDNEY_NOTRENALPELVIS_EXALLC	"Malignant neoplasm of kidney, except renal pelvis" (all cancers excluded)	"Malignant neoplasm of kidney, except renal pelvis" (all cancers excluded) || ||	TRUE	igd	TRUE	rs5758343	rs2413644	A	T	A	G	0.0071	2.1682e-11	22	41816652	360838	ebi-a-GCST005038	Allergic disease (asthma, hay fever or eczema) || id:ebi-a-GCST005038	TRUE	reported	igd	2	TRUE
rs58939053	T	C	T	C	0.0544	-0.0379	0.3435	0.4555	FALSE	FALSE	FALSE	finn-b-C3_KIDNEY_NOTRENALPELVIS_EXALLC	4	123386013	0.0466	NA	0.4157	"Malignant neoplasm of kidney, except renal pelvis" (all cancers excluded) || id:finn-b-C3_KIDNEY_NOTRENALPELVIS_EXALLC	"Malignant neoplasm of kidney, except renal pelvis" (all cancers excluded)	"Malignant neoplasm of kidney, except renal pelvis" (all cancers excluded) || ||	TRUE	igd	NA	NA	NA	NA	NA	NA	NA	0.0061	3.84858e-19	4	123386013	360838	ebi-a-GCST005038	Allergic disease (asthma, hay fever or eczema) || id:ebi-a-GCST005038	TRUE	reported	igd	2	TRUE
rs6011033	G	A	G	A	0.0437	0.0755	0.7755	0.8063	FALSE	FALSE	FALSE	finn-b-C3_KIDNEY_NOTRENALPELVIS_EXALLC	20	62322699	0.0587	NA	0.1983	"Malignant neoplasm of kidney, except renal pelvis" (all cancers excluded) || id:finn-b-C3_KIDNEY_NOTRENALPELVIS_EXALLC	"Malignant neoplasm of kidney, except renal pelvis" (all cancers excluded)	"Malignant neoplasm of kidney, except renal pelvis" (all cancers excluded) || ||	TRUE	igd	NA	NA	NA	NA	NA	NA	NA	0.0069	2.66299e-10	20	62322699	360838	ebi-a-GCST005038	Allergic disease (asthma, hay fever or eczema) || id:ebi-a-GCST005038	TRUE	reported	igd	2	TRUE
rs61192126	C	T	C	T	-0.0384	0.0333	0.6905	0.2679	FALSE	FALSE	FALSE	finn-b-C3_KIDNEY_NOTRENALPELVIS_EXALLC	3	72394852	0.0525	NA	0.5261	"Malignant neoplasm of kidney, except renal pelvis" (all cancers excluded) || id:finn-b-C3_KIDNEY_NOTRENALPELVIS_EXALLC	"Malignant neoplasm of kidney, except renal pelvis" (all cancers excluded)	"Malignant neoplasm of kidney, except renal pelvis" (all cancers excluded) || ||	TRUE	igd	NA	NA	NA	NA	NA	NA	NA	0.0064	1.557e-09	3	72394852	360838	ebi-a-GCST005038	Allergic disease (asthma, hay fever or eczema) || id:ebi-a-GCST005038	TRUE	reported	igd	2	TRUE
rs61816766	C	T	C	T	0.142	-0.2738	0.97959	0.007863	FALSE	FALSE	FALSE	finn-b-C3_KIDNEY_NOTRENALPELVIS_EXALLC	1	152319572	0.2587	NA	0.2899	"Malignant neoplasm of kidney, except renal pelvis" (all cancers excluded) || id:finn-b-C3_KIDNEY_NOTRENALPELVIS_EXALLC	"Malignant neoplasm of kidney, except renal pelvis" (all cancers excluded)	"Malignant neoplasm of kidney, except renal pelvis" (all cancers excluded) || ||	TRUE	igd	NA	NA	NA	NA	NA	NA	NA	0.0176	6.75772e-16	1	152319572	360838	ebi-a-GCST005038	Allergic disease (asthma, hay fever or eczema) || id:ebi-a-GCST005038	TRUE	reported	igd	2	TRUE
rs62626322	G	T	G	T	0.0674	-0.0875	0.90306	0.1416	FALSE	FALSE	FALSE	finn-b-C3_KIDNEY_NOTRENALPELVIS_EXALLC	10	6115639	0.0674	NA	0.1939	"Malignant neoplasm of kidney, except renal pelvis" (all cancers excluded) || id:finn-b-C3_KIDNEY_NOTRENALPELVIS_EXALLC	"Malignant neoplasm of kidney, except renal pelvis" (all cancers excluded)	"Malignant neoplasm of kidney, except renal pelvis" (all cancers excluded) || ||	TRUE	igd	NA	NA	NA	NA	NA	NA	NA	0.0091	1.35207e-13	10	6115639	360838	ebi-a-GCST005038	Allergic disease (asthma, hay fever or eczema) || id:ebi-a-GCST005038	TRUE	reported	igd	2	TRUE
rs6461503	C	T	C	T	-0.041	0.0312	0.5272	0.5206	FALSE	FALSE	FALSE	finn-b-C3_KIDNEY_NOTRENALPELVIS_EXALLC	7	20560996	0.0464	NA	0.501	"Malignant neoplasm of kidney, except renal pelvis" (all cancers excluded) || id:finn-b-C3_KIDNEY_NOTRENALPELVIS_EXALLC	"Malignant neoplasm of kidney, except renal pelvis" (all cancers excluded)	"Malignant neoplasm of kidney, except renal pelvis" (all cancers excluded) || ||	TRUE	igd	NA	NA	NA	NA	NA	NA	NA	0.0057	8.80846e-13	7	20560996	360838	ebi-a-GCST005038	Allergic disease (asthma, hay fever or eczema) || id:ebi-a-GCST005038	TRUE	reported	igd	2	TRUE
rs6489785	C	T	C	T	-0.0428	0.1349	0.631	0.6166	FALSE	FALSE	FALSE	finn-b-C3_KIDNEY_NOTRENALPELVIS_EXALLC	12	121363724	0.0479	NA	0.00481804	"Malignant neoplasm of kidney, except renal pelvis" (all cancers excluded) || id:finn-b-C3_KIDNEY_NOTRENALPELVIS_EXALLC	"Malignant neoplasm of kidney, except renal pelvis" (all cancers excluded)	"Malignant neoplasm of kidney, except renal pelvis" (all cancers excluded) || ||	TRUE	igd	NA	NA	NA	NA	NA	NA	NA	0.0059	3.56697e-13	12	121363724	360838	ebi-a-GCST005038	Allergic disease (asthma, hay fever or eczema) || id:ebi-a-GCST005038	TRUE	reported	igd	2	TRUE
rs6594499	A	C	A	C	-0.0723	0.1279	0.4813	0.5532	FALSE	FALSE	FALSE	finn-b-C3_KIDNEY_NOTRENALPELVIS_EXALLC	5	110470137	0.0467	NA	0.00614398	"Malignant neoplasm of kidney, except renal pelvis" (all cancers excluded) || id:finn-b-C3_KIDNEY_NOTRENALPELVIS_EXALLC	"Malignant neoplasm of kidney, except renal pelvis" (all cancers excluded)	"Malignant neoplasm of kidney, except renal pelvis" (all cancers excluded) || ||	TRUE	igd	NA	NA	NA	NA	NA	NA	NA	0.0057	1.09698e-36	5	110470137	360838	ebi-a-GCST005038	Allergic disease (asthma, hay fever or eczema) || id:ebi-a-GCST005038	TRUE	reported	igd	2	TRUE
rs6800001	A	G	A	G	0.033	0.0124	0.3418	0.3298	FALSE	FALSE	FALSE	finn-b-C3_KIDNEY_NOTRENALPELVIS_EXALLC	3	33081102	0.0496	NA	0.8024	"Malignant neoplasm of kidney, except renal pelvis" (all cancers excluded) || id:finn-b-C3_KIDNEY_NOTRENALPELVIS_EXALLC	"Malignant neoplasm of kidney, except renal pelvis" (all cancers excluded)	"Malignant neoplasm of kidney, except renal pelvis" (all cancers excluded) || ||	TRUE	igd	NA	NA	NA	NA	NA	NA	NA	0.0059	2.28402e-08	3	33081102	360838	ebi-a-GCST005038	Allergic disease (asthma, hay fever or eczema) || id:ebi-a-GCST005038	TRUE	reported	igd	2	TRUE
rs6881706	T	G	T	G	-0.0707	0.0705	0.2925	0.3309	FALSE	FALSE	FALSE	finn-b-C3_KIDNEY_NOTRENALPELVIS_EXALLC	5	35879156	0.0493	NA	0.1524	"Malignant neoplasm of kidney, except renal pelvis" (all cancers excluded) || id:finn-b-C3_KIDNEY_NOTRENALPELVIS_EXALLC	"Malignant neoplasm of kidney, except renal pelvis" (all cancers excluded)	"Malignant neoplasm of kidney, except renal pelvis" (all cancers excluded) || ||	TRUE	igd	NA	NA	NA	NA	NA	NA	NA	0.0064	1.7338e-28	5	35879156	360838	ebi-a-GCST005038	Allergic disease (asthma, hay fever or eczema) || id:ebi-a-GCST005038	TRUE	reported	igd	2	TRUE
rs6990534	G	A	G	A	-0.04	0.0602	0.6429	0.671	FALSE	FALSE	FALSE	finn-b-C3_KIDNEY_NOTRENALPELVIS_EXALLC	8	128814091	0.0494	NA	0.2223	"Malignant neoplasm of kidney, except renal pelvis" (all cancers excluded) || id:finn-b-C3_KIDNEY_NOTRENALPELVIS_EXALLC	"Malignant neoplasm of kidney, except renal pelvis" (all cancers excluded)	"Malignant neoplasm of kidney, except renal pelvis" (all cancers excluded) || ||	TRUE	igd	NA	NA	NA	NA	NA	NA	NA	0.0063	1.738e-10	8	128814091	360838	ebi-a-GCST005038	Allergic disease (asthma, hay fever or eczema) || id:ebi-a-GCST005038	TRUE	reported	igd	2	TRUE
rs7224129	A	G	A	G	0.0535	0.0262	0.4728	0.4475	FALSE	FALSE	FALSE	finn-b-C3_KIDNEY_NOTRENALPELVIS_EXALLC	17	38075426	0.0468	NA	0.5749	"Malignant neoplasm of kidney, except renal pelvis" (all cancers excluded) || id:finn-b-C3_KIDNEY_NOTRENALPELVIS_EXALLC	"Malignant neoplasm of kidney, except renal pelvis" (all cancers excluded)	"Malignant neoplasm of kidney, except renal pelvis" (all cancers excluded) || ||	TRUE	igd	NA	NA	NA	NA	NA	NA	NA	0.0057	8.11335e-21	17	38075426	360838	ebi-a-GCST005038	Allergic disease (asthma, hay fever or eczema) || id:ebi-a-GCST005038	TRUE	reported	igd	2	TRUE
rs72774901	A	T	A	T	0.1122	0.0101	0.08163	0.08248	FALSE	TRUE	FALSE	finn-b-C3_KIDNEY_NOTRENALPELVIS_EXALLC	5	110182720	0.0841	NA	0.904	"Malignant neoplasm of kidney, except renal pelvis" (all cancers excluded) || id:finn-b-C3_KIDNEY_NOTRENALPELVIS_EXALLC	"Malignant neoplasm of kidney, except renal pelvis" (all cancers excluded)	"Malignant neoplasm of kidney, except renal pelvis" (all cancers excluded) || ||	TRUE	igd	NA	NA	NA	NA	NA	NA	NA	0.0108	3.91562e-25	5	110182720	360838	ebi-a-GCST005038	Allergic disease (asthma, hay fever or eczema) || id:ebi-a-GCST005038	TRUE	reported	igd	2	TRUE
rs740474	T	C	T	C	-0.0361	0.0358	0.4167	0.6134	FALSE	FALSE	FALSE	finn-b-C3_KIDNEY_NOTRENALPELVIS_EXALLC	5	140925362	0.0476	NA	0.4518	"Malignant neoplasm of kidney, except renal pelvis" (all cancers excluded) || id:finn-b-C3_KIDNEY_NOTRENALPELVIS_EXALLC	"Malignant neoplasm of kidney, except renal pelvis" (all cancers excluded)	"Malignant neoplasm of kidney, except renal pelvis" (all cancers excluded) || ||	TRUE	igd	NA	NA	NA	NA	NA	NA	NA	0.0059	6.59098e-10	5	140925362	360838	ebi-a-GCST005038	Allergic disease (asthma, hay fever or eczema) || id:ebi-a-GCST005038	TRUE	reported	igd	2	TRUE
rs7406234	C	T	C	T	-0.0337	0.0058	0.5646	0.5095	FALSE	FALSE	FALSE	finn-b-C3_KIDNEY_NOTRENALPELVIS_EXALLC	17	47350664	0.0464	NA	0.8999	"Malignant neoplasm of kidney, except renal pelvis" (all cancers excluded) || id:finn-b-C3_KIDNEY_NOTRENALPELVIS_EXALLC	"Malignant neoplasm of kidney, except renal pelvis" (all cancers excluded)	"Malignant neoplasm of kidney, except renal pelvis" (all cancers excluded) || ||	TRUE	igd	NA	NA	NA	NA	NA	NA	NA	0.0057	4.30299e-09	17	47350664	360838	ebi-a-GCST005038	Allergic disease (asthma, hay fever or eczema) || id:ebi-a-GCST005038	TRUE	reported	igd	2	TRUE
rs74847330	G	A	G	A	-0.0497	0.1156	0.8776	0.08581	FALSE	FALSE	FALSE	finn-b-C3_KIDNEY_NOTRENALPELVIS_EXALLC	2	143831599	0.0832	NA	0.1647	"Malignant neoplasm of kidney, except renal pelvis" (all cancers excluded) || id:finn-b-C3_KIDNEY_NOTRENALPELVIS_EXALLC	"Malignant neoplasm of kidney, except renal pelvis" (all cancers excluded)	"Malignant neoplasm of kidney, except renal pelvis" (all cancers excluded) || ||	TRUE	igd	NA	NA	NA	NA	NA	NA	NA	0.0088	1.67201e-08	2	143831599	360838	ebi-a-GCST005038	Allergic disease (asthma, hay fever or eczema) || id:ebi-a-GCST005038	TRUE	reported	igd	2	TRUE
rs7521390	C	A	C	A	0.0358	-0.0747	0.716	0.2991	FALSE	FALSE	FALSE	finn-b-C3_KIDNEY_NOTRENALPELVIS_EXALLC	1	173141960	0.0509	NA	0.1421	"Malignant neoplasm of kidney, except renal pelvis" (all cancers excluded) || id:finn-b-C3_KIDNEY_NOTRENALPELVIS_EXALLC	"Malignant neoplasm of kidney, except renal pelvis" (all cancers excluded)	"Malignant neoplasm of kidney, except renal pelvis" (all cancers excluded) || ||	TRUE	igd	NA	NA	NA	NA	NA	NA	NA	0.0063	1.39499e-08	1	173141960	360838	ebi-a-GCST005038	Allergic disease (asthma, hay fever or eczema) || id:ebi-a-GCST005038	TRUE	reported	igd	2	TRUE
rs760805	T	A	T	A	0.0374	-0.0527	0.5782	0.5493	FALSE	TRUE	TRUE	finn-b-C3_KIDNEY_NOTRENALPELVIS_EXALLC	1	25251923	0.0465	NA	0.2574	"Malignant neoplasm of kidney, except renal pelvis" (all cancers excluded) || id:finn-b-C3_KIDNEY_NOTRENALPELVIS_EXALLC	"Malignant neoplasm of kidney, except renal pelvis" (all cancers excluded)	"Malignant neoplasm of kidney, except renal pelvis" (all cancers excluded) || ||	TRUE	igd	NA	NA	NA	NA	NA	NA	NA	0.006	3.79097e-10	1	25251923	360838	ebi-a-GCST005038	Allergic disease (asthma, hay fever or eczema) || id:ebi-a-GCST005038	TRUE	reported	igd	2	FALSE
rs80064395	T	C	T	C	-0.0726	0.1283	0.05782	0.09601	FALSE	FALSE	FALSE	finn-b-C3_KIDNEY_NOTRENALPELVIS_EXALLC	3	196372546	0.079	NA	0.1041	"Malignant neoplasm of kidney, except renal pelvis" (all cancers excluded) || id:finn-b-C3_KIDNEY_NOTRENALPELVIS_EXALLC	"Malignant neoplasm of kidney, except renal pelvis" (all cancers excluded)	"Malignant neoplasm of kidney, except renal pelvis" (all cancers excluded) || ||	TRUE	igd	NA	NA	NA	NA	NA	NA	NA	0.0107	1.31492e-11	3	196372546	360838	ebi-a-GCST005038	Allergic disease (asthma, hay fever or eczema) || id:ebi-a-GCST005038	TRUE	reported	igd	2	TRUE
rs8030821	T	A	T	A	0.0337	-0.0037	0.6105	0.6585	FALSE	TRUE	FALSE	finn-b-C3_KIDNEY_NOTRENALPELVIS_EXALLC	15	70563984	0.049	NA	0.9398	"Malignant neoplasm of kidney, except renal pelvis" (all cancers excluded) || id:finn-b-C3_KIDNEY_NOTRENALPELVIS_EXALLC	"Malignant neoplasm of kidney, except renal pelvis" (all cancers excluded)	"Malignant neoplasm of kidney, except renal pelvis" (all cancers excluded) || ||	TRUE	igd	NA	NA	NA	NA	NA	NA	NA	0.006	1.54401e-08	15	70563984	360838	ebi-a-GCST005038	Allergic disease (asthma, hay fever or eczema) || id:ebi-a-GCST005038	TRUE	reported	igd	2	TRUE
rs848	C	A	C	A	-0.0601	0.0067	0.7636	0.6309	FALSE	FALSE	FALSE	finn-b-C3_KIDNEY_NOTRENALPELVIS_EXALLC	5	131996500	0.0483	NA	0.8899	"Malignant neoplasm of kidney, except renal pelvis" (all cancers excluded) || id:finn-b-C3_KIDNEY_NOTRENALPELVIS_EXALLC	"Malignant neoplasm of kidney, except renal pelvis" (all cancers excluded)	"Malignant neoplasm of kidney, except renal pelvis" (all cancers excluded) || ||	TRUE	igd	NA	NA	NA	NA	NA	NA	NA	0.0073	1.62405e-16	5	131996500	360838	ebi-a-GCST005038	Allergic disease (asthma, hay fever or eczema) || id:ebi-a-GCST005038	TRUE	reported	igd	2	TRUE
rs9372120	G	T	G	T	0.0406	-0.0301	0.8248	0.2344	FALSE	FALSE	FALSE	finn-b-C3_KIDNEY_NOTRENALPELVIS_EXALLC	6	106667535	0.0547	NA	0.582599	"Malignant neoplasm of kidney, except renal pelvis" (all cancers excluded) || id:finn-b-C3_KIDNEY_NOTRENALPELVIS_EXALLC	"Malignant neoplasm of kidney, except renal pelvis" (all cancers excluded)	"Malignant neoplasm of kidney, except renal pelvis" (all cancers excluded) || ||	TRUE	igd	NA	NA	NA	NA	NA	NA	NA	0.0071	1.02101e-08	6	106667535	360838	ebi-a-GCST005038	Allergic disease (asthma, hay fever or eczema) || id:ebi-a-GCST005038	TRUE	reported	igd	2	TRUE
rs9877752	A	G	A	G	0.0398	-0.0195	0.4116	0.3807	FALSE	FALSE	FALSE	finn-b-C3_KIDNEY_NOTRENALPELVIS_EXALLC	3	188091928	0.0478	NA	0.6832	"Malignant neoplasm of kidney, except renal pelvis" (all cancers excluded) || id:finn-b-C3_KIDNEY_NOTRENALPELVIS_EXALLC	"Malignant neoplasm of kidney, except renal pelvis" (all cancers excluded)	"Malignant neoplasm of kidney, except renal pelvis" (all cancers excluded) || ||	TRUE	igd	NA	NA	NA	NA	NA	NA	NA	0.0058	4.9831e-12	3	188091928	360838	ebi-a-GCST005038	Allergic disease (asthma, hay fever or eczema) || id:ebi-a-GCST005038	TRUE	reported	igd	2	TRUE

## Sheet: S6
											Heterogeneity		MR-PRESSO Global Test	Horizontal pleiotropy
Exposure	Classification	Outcome	Total SNPs	Methods	b	se	OR	OR_lowCI95%	OR_upCI95%	P value	Cochran’s Q	P value	P value	Egger_intercept	se	P value
Allergic disease (asthma, hay fever or eczema)	Digestive System	Malignant neoplasm of lip, oral cavity and pharynx	70	IVW	-0.0359171	0.330999	0.96472	0.504254	1.84567	0.91359	69.4047	0.463688	0.4584	-0.135446	0.0504583	0.00912052
			70	ME	2.31483	0.935858	10.1232	1.61697	63.3779	0.015883	62.1991	0.675335
			70	WMd	0.0858303	0.488664	1.08962	0.418135	2.83946	0.860575
			70	SM	-1.56177	1.12185	0.209764	0.0232698	1.8909	0.16835
			70	Wmo	0.803906	0.84094	2.23425	0.429843	11.6133	0.342429
		Malignant neoplasm of oesophagus	70	IVW	-0.123287	0.245212	0.88401	0.546675	1.42951	0.615122	68.3879	0.498177	0.4988	-0.0119201	0.0375797	0.752068
			70	ME	0.0834727	0.696617	1.08706	0.27751	4.25818	0.904975	68.2869	0.467423
			70	WMd	0.0715711	0.370168	1.07419	0.519983	2.2191	0.846687
			70	SM	0.535373	0.818174	1.70808	0.34361	8.49089	0.515061
			70	Wmo	0.334823	0.765748	1.39769	0.311597	6.26945	0.663296
		Malignant neoplasm of stomach	70	IVW	-0.14094	0.160936	0.868541	0.633577	1.19064	0.381162	80.1908	0.168134	0.1778	1.7612e-06	0.024796	0.999944
			70	ME	-0.140971	0.459712	0.868515	0.352746	2.13842	0.760047	80.1908	0.147989
			70	WMd	0.0686838	0.226522	1.0711	0.687083	1.66974	0.76173
			70	SM	0.49119	0.501478	1.63426	0.611582	4.36705	0.330762
			70	Wmo	0.205646	0.365712	1.22832	0.599806	2.51543	0.575722
		Malignant neoplasm of small intestine	70	IVW	-0.283374	0.234051	0.753238	0.476106	1.19168	0.225997	67.478	0.529348	0.5346	0.0450388	0.0357961	0.212621
			70	ME	-1.0653	0.664075	0.344624	0.0937719	1.26654	0.113308	65.8949	0.549758
			70	WMd	-0.385234	0.340104	0.680291	0.349295	1.32494	0.257341
			70	SM	-0.187866	0.738314	0.828726	0.19496	3.5227	0.799903
			70	Wmo	-0.389818	0.54889	0.67718	0.230929	1.98577	0.479977
		Malignant neoplasm of colon	70	IVW	-0.139802	0.0935562	0.869531	0.72385	1.04453	0.135096	75.5458	0.275299	0.2654	0.0204327	0.0141916	0.154519
			70	ME	-0.494493	0.263264	0.60988	0.36404	1.02174	0.0646261	73.3109	0.308217
			70	WMd	-0.194342	0.148302	0.823376	0.615689	1.10112	0.190043
			70	SM	-0.323403	0.344355	0.723682	0.368491	1.42125	0.350927
			70	Wmo	-0.440815	0.297629	0.643511	0.359095	1.1532	0.143135
		Malignant neoplasm of rectum	70	IVW	0.118809	0.136478	1.12615	0.861837	1.47154	0.38401	96.5344	0.0160049	0.019	-0.0116123	0.0209671	0.581508
			70	ME	0.320334	0.388868	1.37759	0.642848	2.9521	0.412956	96.1009	0.0140595
			70	WMd	0.0708361	0.176528	1.07341	0.759452	1.51715	0.688218
			70	SM	0.0535344	0.361054	1.05499	0.519894	2.14084	0.88256
			70	Wmo	0.152823	0.272623	1.16512	0.682824	1.98807	0.576909
		Malignant neoplasm of liver and intrahepatic bile ducts	70	IVW	0.0319138	0.214676	1.03243	0.677835	1.57252	0.881822	56.2543	0.864847	0.8784	0.0105581	0.0328247	0.748704
			70	ME	-0.151335	0.608819	0.85956	0.260639	2.83474	0.804441	56.1508	0.847043
			70	WMd	0.029983	0.31796	1.03044	0.552546	1.92165	0.924872
			70	SM	-0.279697	0.646047	0.756012	0.213109	2.68198	0.666411
			70	Wmo	0.00256862	0.470071	1.00257	0.399009	2.51911	0.995656
		Malignant neoplasm of pancreas	70	IVW	0.236598	0.1533	1.26693	0.938127	1.71098	0.122743	54.6698	0.895889	0.8916	-0.0189947	0.0234424	0.420612
			70	ME	0.566183	0.434689	1.76153	0.751407	4.12957	0.197139	54.0132	0.891561
			70	WMd	0.184311	0.231141	1.20239	0.764353	1.89146	0.42522
			70	SM	0.163768	0.558619	1.17794	0.39411	3.52071	0.770275
			70	Wmo	0.0954069	0.498259	1.10011	0.414294	2.9212	0.848711
		Malignant neoplasm of anus and anal canal	70	IVW	-0.0218482	0.360891	0.978389	0.482297	1.98476	0.951726	69.7863	0.450889	0.4538	-0.0670675	0.0549686	0.22664
			70	ME	1.14108	1.01873	3.13016	0.42502	23.0527	0.266608	68.2912	0.467274
			70	WMd	-0.232486	0.532462	0.792561	0.279121	2.25047	0.662383
			70	SM	-0.682575	1.18143	0.505314	0.0498777	5.11937	0.565312
			70	Wmo	-0.323316	0.854501	0.723745	0.135588	3.86324	0.706318
	Respiratory System	Malignant neoplasm of bronchus and lung	70	IVW	-0.0370527	0.0938717	0.963625	0.801684	1.15828	0.693052	70.4031	0.430409	0.416	0.00221242	0.0144586	0.878837
			70	ME	-0.0754327	0.268047	0.927342	0.548371	1.56822	0.779246	70.3789	0.397935
			70	WMd	-0.11515	0.143723	0.891233	0.672437	1.18122	0.423021
			70	SM	-0.049121	0.332858	0.952066	0.495829	1.82811	0.88311
			70	Wmo	-0.078117	0.313985	0.924856	0.49981	1.71137	0.804261
		Non-small cell lung cancer	70	IVW	-0.11642	0.0940288	0.890102	0.740288	1.07023	0.215668	65.9054	0.583349	0.59	-0.0127113	0.0143774	0.37975
			70	ME	0.104132	0.266593	1.10975	0.658105	1.87134	0.697312	65.1238	0.576439
			70	WMd	-0.124466	0.141663	0.882968	0.668897	1.16555	0.379614
			70	SM	-0.104544	0.29727	0.900735	0.502986	1.61301	0.72615
			70	Wmo	-0.190112	0.260087	0.826866	0.496643	1.37666	0.467282
		Malignant neoplasm of larynx	70	IVW	0.0536148	0.297631	1.05508	0.588757	1.89075	0.857044	78.4904	0.203348	0.2168	0.0223528	0.0457701	0.626858
			70	ME	-0.334336	0.848884	0.715813	0.135586	3.77907	0.694922	78.2161	0.186154
			70	WMd	0.440904	0.422686	1.55411	0.678711	3.55861	0.296901
			70	SM	0.496267	0.930855	1.64258	0.264952	10.1832	0.595656
			70	Wmo	0.571022	0.668756	1.77008	0.477238	6.56521	0.396139
	Nervous System	Brain glioblastoma	70	IVW	0.538055	0.423231	1.71267	0.747159	3.92587	0.20362	80.6771	0.158913	0.1584	0.0598894	0.0647568	0.358322
			70	ME	-0.500952	1.20068	0.605953	0.0575965	6.37503	0.67783	79.6749	0.157356
			70	WMd	0.370109	0.60545	1.44789	0.441944	4.74358	0.541004
			70	SM	-0.149544	1.2203	0.8611	0.078762	9.41437	0.902822
			70	Wmo	-0.149544	1.08769	0.8611	0.10214	7.2596	0.891045
		Malignant neoplasm of meninges	70	IVW	-0.0691631	0.148229	0.933174	0.697891	1.24778	0.640788	65.3906	0.600925	0.5976	0.0274085	0.0226603	0.230643
			70	ME	-0.544774	0.420226	0.579973	0.25451	1.32164	0.199226	63.9276	0.617506
			70	WMd	-0.154272	0.219737	0.857039	0.55713	1.31839	0.482632
			70	SM	-0.273421	0.464891	0.760773	0.305867	1.89225	0.558359
			70	Wmo	-0.201121	0.376357	0.817814	0.391105	1.71008	0.594791
	Endocrine System	Malignant neoplasm of thyroid gland	70	IVW	0.0422527	0.15232	1.04316	0.773914	1.40607	0.781478	108.635	0.00164979	0.0008	-0.0263804	0.0232449	0.260406
			70	ME	0.500043	0.431068	1.64879	0.708327	3.83794	0.250101	106.616	0.0019298
			70	WMd	0.00878936	0.189367	1.00883	0.696024	1.46221	0.96298
			70	SM	-0.119059	0.456716	0.887756	0.362684	2.17299	0.795113
			70	Wmo	0.0406029	0.335211	1.04144	0.539879	2.00896	0.903943
	Urinary System	Malignant neoplasm of kidney, except renal pelvis	70	IVW	-0.263642	0.12915	0.768249	0.596441	0.989547	0.0412145	77.9064	0.21652	0.2164	-0.00600238	0.0198808	0.763636
			70	ME	-0.159469	0.368719	0.852597	0.413889	1.75632	0.666751	77.8021	0.194957
			70	WMd	-0.315419	0.182938	0.729483	0.509677	1.04408	0.0846743
			70	SM	-0.492993	0.385812	0.610795	0.286738	1.30108	0.2056
			70	Wmo	-0.427697	0.288097	0.652009	0.370699	1.1468	0.142214
		Malignant neoplasm of bladder	70	IVW	0.117423	0.118719	1.1246	0.891129	1.41923	0.322621	75.882	0.266394	0.2654	-0.00250093	0.0182815	0.891592
			70	ME	0.160815	0.338974	1.17447	0.604367	2.28235	0.636723	75.8612	0.239966
			70	WMd	0.0459893	0.175098	1.04706	0.742893	1.47577	0.792821
			70	SM	-0.0905243	0.374254	0.913452	0.438647	1.9022	0.809591
			70	Wmo	-0.0150544	0.31435	0.985058	0.531964	1.82407	0.961942
	Skeletal System	Malignant neoplasm of bone and articular cartilage	70	IVW	0.277466	0.342178	1.31978	0.674891	2.58089	0.417434	54.53	0.898382	0.9038	-0.0238391	0.0523244	0.650128
			70	ME	0.691035	0.970097	1.99578	0.298092	13.3621	0.478693	54.3225	0.885705
			70	WMd	0.411962	0.467004	1.50978	0.604493	3.77081	0.377702
			70	SM	1.18642	1.02151	3.27534	0.442311	24.2541	0.249466
			70	Wmo	1.18642	0.841413	3.27534	0.629551	17.0405	0.163022
	Integumentary System	Malignant melanoma of skin	70	IVW	-0.390715	0.430565	0.676573	0.290944	1.57333	0.364171	89.9414	0.0460688	0.044	0.0114884	0.0662765	0.862899
			70	ME	-0.589912	1.22826	0.554376	0.0499217	6.15631	0.632568	89.9017	0.038926
			70	WMd	-0.479747	0.561945	0.61894	0.205737	1.86203	0.393257
			70	SM	-1.98333	1.33487	0.13761	0.010055	1.88328	0.14189
			70	Wmo	-1.38055	1.03838	0.25144	0.0328511	1.92451	0.188053
	Lymphatic System	Acute myeloid leukaemia	70	IVW	-0.117311	0.392136	0.889308	0.412344	1.91798	0.764818	55.6683	0.876921	0.8726	0.104563	0.0599399	0.0855962
			70	ME	-1.93139	1.11138	0.144947	0.0164128	1.28008	0.0867685	52.6252	0.915431
			70	WMd	-0.00326051	0.606286	0.996745	0.303741	3.27088	0.995709
			70	SM	-1.21379	1.29347	0.297069	0.0235413	3.74872	0.351314
			70	Wmo	-0.0523695	0.983816	0.948978	0.13798	6.52676	0.957702
		Lymphoid leukaemia	70	IVW	-0.13415	0.153162	0.874459	0.647687	1.18063	0.381102	75.7218	0.270615	0.2668	-0.0456657	0.0229397	0.0505366
			70	ME	0.658126	0.425312	1.93117	0.839049	4.44481	0.12641	71.552	0.360771
			70	WMd	0.0418073	0.225075	1.04269	0.670763	1.62086	0.852642
			70	SM	0.0994976	0.511621	1.10462	0.405238	3.01101	0.846375
			70	Wmo	0.218884	0.426256	1.24469	0.539789	2.87009	0.60924
		Hodgkin lymphoma	70	IVW	-0.0962682	0.212043	0.90822	0.599372	1.37621	0.649827	81.1143	0.150941	0.156	-0.0308054	0.0324464	0.345768
			70	ME	0.43826	0.601664	1.55001	0.476636	5.04058	0.468862	80.0531	0.150448
			70	WMd	-0.272459	0.285152	0.761505	0.435458	1.33168	0.339332
			70	SM	-0.351604	0.596947	0.703559	0.218358	2.2669	0.557783
			70	Wmo	-0.523019	0.541846	0.592728	0.20494	1.71429	0.337789
		Follicular lymphoma	70	IVW	-0.0504899	0.193845	0.950764	0.650232	1.3902	0.794504	96.3003	0.0166556	0.0124	-0.0390839	0.0294728	0.189244
			70	ME	0.627989	0.546751	1.87384	0.641694	5.47188	0.254753	93.8727	0.0205573
			70	WMd	-0.0859504	0.260299	0.91764	0.550936	1.52842	0.74125
			70	SM	-0.318241	0.648784	0.727427	0.203955	2.59445	0.625322
			70	Wmo	-0.0191603	0.528421	0.981022	0.348239	2.76363	0.97118
		Diffuse large B-cell lymphoma	70	IVW	-0.346213	0.266376	0.707361	0.41966	1.1923	0.193698	73.1369	0.34389	0.3366	-0.0248741	0.0409014	0.545115
			70	ME	0.0855204	0.758676	1.08928	0.246231	4.8188	0.910582	72.7413	0.324784
			70	WMd	-0.12858	0.392991	0.879343	0.407041	1.89967	0.743529
			70	SM	-0.437809	0.977611	0.645449	0.0949954	4.38553	0.655675
			70	Wmo	0.199996	0.765843	1.2214	0.272244	5.47969	0.794759
		Mature T/NK-cell lymphomas	70	IVW	-0.309028	0.334502	0.73416	0.381116	1.41424	0.355566	83.1765	0.11728	0.122	0.0225192	0.0514466	0.662976
			70	ME	-0.699594	0.953607	0.496787	0.0766379	3.22031	0.465697	82.9428	0.104892
			70	WMd	-0.420219	0.45712	0.656903	0.268159	1.6092	0.357952
			70	SM	-1.25667	0.992577	0.2846	0.0406758	1.99129	0.209747
			70	Wmo	-0.444884	0.765039	0.640899	0.143079	2.8708	0.562786
	Additional Systems	Malignant neoplasm of eye and adnexa	70	IVW	0.312817	0.298864	1.36727	0.761126	2.45614	0.295244	71.1304	0.406653	0.3808	0.0447567	0.0457077	0.330955
			70	ME	-0.463703	0.847498	0.628951	0.119457	3.31147	0.586072	70.1414	0.405636
			70	WMd	6.45408e-05	0.476975	1.00006	0.392662	2.54705	0.999892
			70	SM	1.2506	1.21427	3.49243	0.323235	37.7343	0.306647
			70	Wmo	-0.79118	1.0189	0.453309	0.0615303	3.33964	0.440105
		Malignant neoplasm of heart, mediastinum and pleura	70	IVW	-0.0757091	0.384074	0.927086	0.436707	1.96811	0.843733	76.0411	0.262243	0.2686	0.113936	0.0574822	0.051511
			70	ME	-2.05209	1.06571	0.128466	0.0159088	1.03739	0.0583424	71.8877	0.35043
			70	WMd	-0.0927868	0.565539	0.911388	0.30082	2.76121	0.869678
			70	SM	0.235744	1.23468	1.26585	0.112566	14.2351	0.849136
			70	Wmo	-0.0379093	1.04073	0.9628	0.125214	7.4032	0.971048
		Mesothelioma	70	IVW	-0.328318	0.345595	0.720134	0.365795	1.41772	0.342108	77.9751	0.214942	0.2098	0.0618713	0.0526615	0.244138
			70	ME	-1.4016	0.976372	0.246202	0.0363235	1.66877	0.155723	76.4237	0.226288
			70	WMd	-0.62322	0.491569	0.536215	0.204601	1.40531	0.204863
			70	SM	-1.5651	1.13182	0.209067	0.0227437	1.92181	0.17118
			70	Wmo	-1.38688	0.895007	0.249853	0.0432354	1.44388	0.125818
IVW: Inverse variance weighted; ME: MR Egger; WMd: Weighted median; SM: Simple mode; Wmo: Weighted mode

## Sheet: S7
											Heterogeneity		MR-PRESSO Global Test	Horizontal pleiotropy
Exposure	Classification	Outcome	Total SNPs	Methods	b	se	OR	OR_lowCI95%	OR_upCI95%	P value	Cochran’s Q	P value	P value	Egger_intercept	se	P value
Allergic disease (asthma, hay fever or eczema)	Digestive System	Malignant neoplasm of lip, oral cavity and pharynx (all cancers excluded)	70	IVW	-0.0565736	0.33111	0.944997	0.493837	1.80833	0.864334	69.2638	0.468436	0.4666	-0.136046	0.0505053	0.00889219
			70	ME	2.30423	0.936651	10.0164	1.59742	62.8067	0.0164377	62.0078	0.681577
			70	WMd	0.0121814	0.510228	1.01226	0.372371	2.75173	0.980953
			70	SM	-1.64381	1.14798	0.193242	0.0203666	1.83352	0.156683
			70	Wmo	0.857653	0.862587	2.35762	0.434735	12.7856	0.323561
		Malignant neoplasm of oesophagus (all cancers excluded)	70	IVW	-0.138637	0.246718	0.870544	0.536759	1.41189	0.574167	68.3624	0.499046	0.485	-0.0128054	0.0377907	0.735766
			70	ME	0.0834529	0.700477	1.08703	0.275414	4.29043	0.905518	68.2472	0.468771
			70	WMd	0.0736957	0.36677	1.07648	0.524572	2.20905	0.840752
			70	SM	0.47216	0.782582	1.60345	0.345867	7.43368	0.548263
			70	Wmo	0.339636	0.818536	1.40444	0.282325	6.98641	0.67948
		Malignant neoplasm of stomach (all cancers excluded)	70	IVW	-0.155559	0.162276	0.855936	0.622743	1.17645	0.337756	80.9399	0.154086	0.1544	-0.000920592	0.0249916	0.970724
			70	ME	-0.139588	0.463375	0.869717	0.350708	2.1568	0.764149	80.9383	0.135157
			70	WMd	-0.0267753	0.239104	0.97358	0.609316	1.55561	0.910838
			70	SM	0.133388	0.512725	1.14269	0.418301	3.12155	0.795519
			70	Wmo	0.109456	0.362928	1.11567	0.547779	2.27231	0.763871
		Malignant neoplasm of small intestine (all cancers excluded)	70	IVW	-0.309244	0.235628	0.734002	0.462516	1.16484	0.189377	68.2697	0.502214	0.5168	0.045141	0.0360268	0.214504
			70	ME	-1.09308	0.668481	0.335183	0.0904189	1.24252	0.106634	66.6997	0.521899
			70	WMd	-0.460496	0.354179	0.630971	0.315156	1.26326	0.19354
			70	SM	-0.291974	0.725802	0.746788	0.180045	3.09751	0.688724
			70	Wmo	-0.493164	0.608491	0.610691	0.185295	2.0127	0.420456
		Malignant neoplasm of colon (all cancers excluded)	70	IVW	-0.165714	0.0972867	0.847289	0.700195	1.02528	0.0885015	80.5615	0.16107	0.1496	0.019064	0.0147971	0.201987
			70	ME	-0.496606	0.274477	0.608593	0.355375	1.04224	0.0748275	78.6419	0.177392
			70	WMd	-0.22652	0.141406	0.797303	0.604305	1.05194	0.109175
			70	SM	-0.345838	0.359584	0.707627	0.34972	1.43182	0.339522
			70	Wmo	-0.482728	0.281895	0.617097	0.35514	1.07228	0.0913069
		Malignant neoplasm of rectum (all cancers excluded)	70	IVW	0.0958135	0.136239	1.10055	0.84264	1.43741	0.481885	94.9526	0.0208843	0.021	-0.011366	0.02093	0.588874
			70	ME	0.293048	0.388159	1.34051	0.626415	2.86864	0.452874	94.5426	0.0183678
			70	WMd	0.0949466	0.179333	1.0996	0.773719	1.56274	0.596498
			70	SM	-0.0944309	0.382352	0.909891	0.430056	1.9251	0.805662
			70	Wmo	0.120045	0.276691	1.12755	0.655557	1.93936	0.665745
		Malignant neoplasm of liver and intrahepatic bile ducts (all cancers excluded)	70	IVW	0.0064002	0.21473	1.00642	0.66069	1.53307	0.976222	56.8724	0.851356	0.8568	0.0103919	0.0328206	0.752497
			70	ME	-0.173932	0.608676	0.840354	0.254886	2.77063	0.775935	56.7721	0.832355
			70	WMd	0.0499298	0.314083	1.0512	0.567978	1.94553	0.873693
			70	SM	-0.274484	0.639936	0.759964	0.216805	2.6639	0.669315
			70	Wmo	0.0366286	0.520413	1.03731	0.374044	2.87669	0.944092
		Malignant neoplasm of pancreas (all cancers excluded)	70	IVW	0.217998	0.153537	1.24359	0.920411	1.68023	0.155655	54.7599	0.894261	0.8918	-0.0191316	0.0234729	0.417888
			70	ME	0.549949	0.435255	1.73316	0.738487	4.06758	0.210721	54.0956	0.890022
			70	WMd	0.179994	0.236058	1.19721	0.753761	1.90155	0.445762
			70	SM	0.0963018	0.574659	1.10109	0.356996	3.39612	0.867403
			70	Wmo	0.0268705	0.507282	1.02723	0.380069	2.77637	0.957909
		Malignant neoplasm of anus and anal canal (all cancers excluded)	70	IVW	-0.0263907	0.35955	0.973954	0.481375	1.97058	0.941488	69.206	0.470389	0.4756	-0.0665683	0.0548701	0.229252
			70	ME	1.12807	1.01706	3.08968	0.420899	22.6804	0.271273	67.7341	0.48628
			70	WMd	-0.258554	0.524777	0.772167	0.276066	2.15979	0.622229
			70	SM	-0.653295	1.1442	0.520328	0.0552482	4.90046	0.569879
			70	Wmo	-0.298377	0.909712	0.742022	0.124754	4.41346	0.743912
	Respiratory System	Malignant neoplasm of bronchus and lung (all cancers excluded)	70	IVW	-0.0611635	0.0950157	0.940669	0.780833	1.13322	0.519757	70.9995	0.410895	0.3956	0.00103166	0.0146274	0.943979
			70	ME	-0.0790548	0.271125	0.923989	0.543101	1.572	0.771495	70.9943	0.378249
			70	WMd	-0.092334	0.143006	0.911801	0.688923	1.20678	0.518495
			70	SM	-0.0779608	0.350807	0.925001	0.465082	1.83973	0.824789
			70	Wmo	-0.123649	0.292574	0.88369	0.49803	1.56799	0.673885
		Non-small cell lung cancer (all cancers excluded)	70	IVW	-0.141876	0.0946937	0.867729	0.720741	1.04469	0.134065	70.9995	0.410895	0.604	-0.0129279	0.0144751	0.374946
			70	ME	0.0824202	0.268399	1.08591	0.641695	1.83764	0.75972	70.9943	0.378249
			70	WMd	-0.0920076	0.138768	0.912098	0.694896	1.19719	0.50731
			70	SM	0.00752638	0.300474	1.00755	0.559114	1.81567	0.980089
			70	Wmo	-0.121535	0.242076	0.88556	0.551009	1.42324	0.61723
		Malignant neoplasm of larynx (all cancers excluded)	70	IVW	0.0298324	0.29499	1.03028	0.577903	1.83678	0.919447	76.8957	0.240609	0.2522	0.0213815	0.0453579	0.638868
			70	ME	-0.341154	0.841056	0.710949	0.136747	3.69624	0.686291	76.6453	0.221043
			70	WMd	0.444159	0.412792	1.55918	0.694257	3.50164	0.281933
			70	SM	0.406447	0.926429	1.50147	0.244301	9.22805	0.662232
			70	Wmo	0.557247	0.712486	1.74586	0.432045	7.05489	0.436822
	Nervous System	Brain glioblastoma (all cancers excluded)	70	IVW	0.5224	0.422057	1.68607	0.737248	3.856	0.215809	80.1686	0.168563	0.1772	0.0597839	0.0645652	0.357749
			70	ME	-0.514741	1.19712	0.597655	0.0572059	6.24397	0.668568	79.1704	0.166927
			70	WMd	0.341154	0.592514	1.40657	0.440355	4.49283	0.564768
			70	SM	-0.208177	1.46698	0.812064	0.0458009	14.3981	0.887566
			70	Wmo	-0.151006	1.039	0.859842	0.112202	6.58927	0.884868
		Malignant neoplasm of meninges (all cancers excluded)	70	IVW	-0.0871501	0.148671	0.91654	0.684857	1.2266	0.557745	64.6288	0.626717	0.631	0.0289935	0.0227302	0.206454
			70	ME	-0.590381	0.421603	0.554116	0.242508	1.26612	0.165963	63.0017	0.648773
			70	WMd	-0.0691443	0.22308	0.933192	0.602673	1.44498	0.756597
			70	SM	-0.25745	0.453556	0.77302	0.317772	1.88047	0.572131
			70	Wmo	-0.202197	0.371518	0.816934	0.394407	1.69211	0.588027
	Endocrine System	Malignant neoplasm of thyroid gland (all cancers excluded)	70	IVW	0.0215021	0.151474	1.02173	0.759279	1.37491	0.887117	107.279	0.00217038	0.002	-0.0263486	0.0231151	0.258331
			70	ME	0.478837	0.428736	1.6142	0.696641	3.74027	0.267986	105.267	0.00253168
			70	WMd	-0.0125601	0.187192	0.987518	0.684233	1.42523	0.946504
			70	SM	-0.182678	0.438931	0.833036	0.352402	1.9692	0.678563
			70	Wmo	-0.00892985	0.328193	0.99111	0.520904	1.88576	0.978371
	Urinary System	Malignant neoplasm of kidney, except renal pelvis (all cancers excluded)	70	IVW	-0.291005	0.129104	0.747512	0.580393	0.962751	0.0241941	76.9023	0.240448	0.2388	-0.00685812	0.0198682	0.731024
			70	ME	-0.171999	0.368436	0.84198	0.408961	1.73349	0.64211	76.7677	0.218177
			70	WMd	-0.373773	0.18634	0.688133	0.477592	0.99149	0.0448707
			70	SM	-0.485363	0.403127	0.615474	0.279294	1.35631	0.232706
			70	Wmo	-0.436075	0.281766	0.64657	0.372195	1.12321	0.126282
		Malignant neoplasm of bladder (all cancers excluded)	70	IVW	0.0984862	0.122745	1.1035	0.86754	1.40364	0.422342	79.2502	0.187037	0.1758	-0.00291169	0.018895	0.877988
			70	ME	0.149003	0.350355	1.16068	0.584094	2.30643	0.671967	79.2226	0.165917
			70	WMd	0.0509577	0.174461	1.05228	0.747526	1.48127	0.770221
			70	SM	-0.0557014	0.372055	0.945822	0.456152	1.96114	0.881428
			70	Wmo	0.0335891	0.307095	1.03416	0.566478	1.88796	0.913221
	Skeletal System	Malignant neoplasm of bone and articular cartilage (all cancers excluded)	70	IVW	0.263588	0.342301	1.30159	0.665429	2.54594	0.441273	54.8432	0.892741	0.89	-0.0240616	0.0523346	0.647151
			70	ME	0.681014	0.970294	1.97588	0.295005	13.234	0.48516	54.6318	0.879649
			70	WMd	0.378388	0.489763	1.45993	0.559033	3.81264	0.439763
			70	SM	1.2324	1.01339	3.42945	0.470558	24.994	0.228083
			70	Wmo	1.2324	0.796571	3.42945	0.71973	16.341	0.126406
	Integumentary System	Malignant melanoma of skin (all cancers excluded)	70	IVW	-0.404799	0.432082	0.667111	0.286024	1.55594	0.348832	90.514	0.0422602	0.0488	0.0110534	0.0664977	0.868476
			70	ME	-0.59644	1.23231	0.550769	0.0492045	6.16502	0.629941	90.4773	0.0355976
			70	WMd	-0.479433	0.561935	0.619134	0.205805	1.86257	0.393558
			70	SM	-1.94532	1.27263	0.142942	0.0117999	1.73158	0.130939
			70	Wmo	-1.39912	1.04405	0.246814	0.0318903	1.91021	0.184611
	Lymphatic System	Acute myeloid leukaemia (all cancers excluded)	70	IVW	-0.135396	0.393746	0.87337	0.403678	1.88956	0.730947	55.9973	0.870227	0.8702	0.104977	0.060172	0.0855704
			70	ME	-1.95654	1.11566	0.141347	0.0158716	1.25879	0.0839864	52.9537	0.910137
			70	WMd	-0.0447155	0.58715	0.956269	0.302544	3.02254	0.939294
			70	SM	-1.15152	1.21427	0.316155	0.0292613	3.41591	0.346273
			70	Wmo	-0.0791838	1.07682	0.92387	0.111945	7.62463	0.941593
		Lymphoid leukaemia (all cancers excluded)	70	IVW	-0.147204	0.154088	0.863118	0.638128	1.16743	0.339411	76.3093	0.255331	0.2458	-0.0464111	0.0230507	0.0480287
			70	ME	0.65816	0.427472	1.93124	0.835533	4.46382	0.128285	72.0159	0.346517
			70	WMd	-0.0138482	0.226603	0.986247	0.632554	1.53771	0.95127
			70	SM	0.0568972	0.515245	1.05855	0.385589	2.906	0.912391
			70	Wmo	0.201409	0.421472	1.22312	0.535435	2.79405	0.634253
		Hodgkin lymphoma (all cancers excluded)	70	IVW	-0.109826	0.212935	0.89599	0.590268	1.36006	0.606013	81.6123	0.142224	0.1498	-0.0309107	0.0325782	0.346075
			70	ME	0.426655	0.604243	1.53212	0.468762	5.00767	0.482539	80.5459	0.141784
			70	WMd	-0.296613	0.284234	0.743332	0.425831	1.29756	0.296693
			70	SM	-0.399244	0.585848	0.670827	0.212778	2.11492	0.497848
			70	Wmo	-0.536773	0.577236	0.584632	0.188595	1.81232	0.355663
		Follicular lymphoma (all cancers excluded)	70	IVW	-0.066703	0.193018	0.935473	0.640813	1.36562	0.729659	95.1608	0.0201741	0.0216	-0.039311	0.0293338	0.184665
			70	ME	0.615802	0.544243	1.85114	0.637045	5.37909	0.261827	92.7122	0.0249034
			70	WMd	-0.126984	0.263723	0.880748	0.52525	1.47685	0.630159
			70	SM	-0.334338	0.619062	0.715812	0.212737	2.40854	0.590886
			70	Wmo	-0.0679591	0.535988	0.934299	0.326771	2.67133	0.899474
		Diffuse large B-cell lymphoma (all cancers excluded)	70	IVW	-0.361987	0.266999	0.696292	0.412589	1.17507	0.175175	72.5492	0.3618	0.353	-0.0257246	0.040983	0.532309
			70	ME	0.0844989	0.76019	1.08817	0.245251	4.82819	0.911821	72.1313	0.343015
			70	WMd	-0.0916269	0.404345	0.912445	0.413068	2.01554	0.82073
			70	SM	-0.284419	1.02571	0.752451	0.10078	5.61801	0.782387
			70	Wmo	0.242712	0.742603	1.2747	0.297367	5.46418	0.744778
		Mature T/NK-cell lymphomas (all cancers excluded)	70	IVW	-0.315755	0.335402	0.729238	0.377894	1.40724	0.346487	83.3797	0.114304	0.117	0.0219934	0.0515673	0.671091
			70	ME	-0.697195	0.95588	0.49798	0.0764805	3.24245	0.468277	83.1572	0.101997
			70	WMd	-0.436995	0.458283	0.645974	0.263098	1.58604	0.340312
			70	SM	-1.36701	0.997929	0.254867	0.0360462	1.80205	0.175175
			70	Wmo	-0.445589	0.757836	0.640447	0.145011	2.82856	0.558468
	Additional Systems	Malignant neoplasm of eye and adnexa (all cancers excluded)	70	IVW	0.290427	0.301509	1.337	0.740425	2.41424	0.335425	72.3076	0.369284	0.3596	0.0443604	0.0461095	0.339426
			70	ME	-0.479124	0.85489	0.619326	0.115937	3.30839	0.577014	71.3366	0.367479
			70	WMd	0.0286781	0.45346	1.02909	0.423119	2.50292	0.949573
			70	SM	1.05728	1.19629	2.87852	0.275974	30.0242	0.379874
			70	Wmo	-0.722562	1.03339	0.485507	0.064056	3.67986	0.486766
		Malignant neoplasm of heart, mediastinum and pleura (all cancers excluded)	70	IVW	-0.0885509	0.383393	0.915257	0.43171	1.94041	0.817341	76.0347	0.262409	0.2596	0.113128	0.057381	0.0527338
			70	ME	-2.05072	1.06377	0.128643	0.0159913	1.03487	0.0580604	71.9235	0.349336
			70	WMd	-0.0349636	0.555566	0.965641	0.325018	2.86895	0.94982
			70	SM	0.195067	1.29294	1.21539	0.0964142	15.3212	0.880518
			70	Wmo	-0.0804618	0.995941	0.92269	0.131007	6.49858	0.935843
		Mesothelioma (all cancers excluded)	70	IVW	-0.344435	0.346921	0.708621	0.359012	1.39868	0.320791	78.5715	0.201563	0.2124	0.0615469	0.0528611	0.248365
			70	ME	-1.41195	0.979987	0.243667	0.0356956	1.66333	0.154234	77.0358	0.211992
			70	WMd	-0.548424	0.50169	0.57786	0.21616	1.54479	0.274327
			70	SM	-1.57613	1.12205	0.206773	0.0229291	1.86467	0.164599
			70	Wmo	-1.39742	0.915517	0.247235	0.0410966	1.48735	0.131489
IVW: Inverse variance weighted; ME: MR Egger; WMd: Weighted median; SM: Simple mode; Wmo: Weighted mode

## Sheet: S8
SNP	Trait	Tissue	Effective Allele	P-Value	Effect Size	SE	FDR	Dataset	Sample state
rs10033073
rs10174949	ID2-AS1	Kidney	-	0.0337	0.2807	0.1308	-	30057032_MIX_2018	Kidney (nephrotic syndrome)
rs10414065	CEBPG	Kidney	-	0.0253	0.3989	0.1755	-	30057032_MIX_2018	Kidney (nephrotic syndrome)
	CEBPG	Kidney	-	0.0334	0.3934	0.1831	-	30057032_MIX_2018	Kidney (nephrotic syndrome)
	CEBPA	Kidney	-	0.0542	0.4462	0.229	-	30057032_MIX_2018	Kidney (nephrotic syndrome)
	SLC7A9	Kidney	-	0.059	-0.2143	0.1125	-	30057032_MIX_2018	Kidney (nephrotic syndrome)
	SLC7A9	Kidney	-	0.0608	0.2397	0.1264	-	30057032_MIX_2018	Kidney (nephrotic syndrome)
rs10519067
rs1059513	PRIM1	Kidney	-	0.0033	-0.4096	0.1367	-	30057032_MIX_2018
	BAZ2A	Kidney	-	0.0106	-0.4237	0.1635	-	30057032_MIX_2018	Kidney (nephrotic syndrome)
	SDR9C7	Kidney	-	0.0118	0.3247	0.1272	-	30057032_MIX_2018	Kidney (nephrotic syndrome)
	BAZ2A	Kidney	-	0.0129	0.4817	0.1901	-	30057032_MIX_2018	Kidney (nephrotic syndrome)
	ZBTB39	Kidney	-	0.0146	0.31	0.1252	-	30057032_MIX_2018	Kidney (nephrotic syndrome)
	NXPH4	Kidney	-	0.0197	0.5481	0.2311	-	30057032_MIX_2018	Kidney (nephrotic syndrome)
	TAC3	Kidney	-	0.024	-0.3171	0.1389	-	30057032_MIX_2018	Kidney (nephrotic syndrome)
	KIF5A	Kidney	-	0.0452	0.3611	0.1786	-	30057032_MIX_2018	Kidney (nephrotic syndrome)
	ATP5F1B	Kidney	-	0.0558	-0.1949	0.1007	-	30057032_MIX_2018	Kidney (nephrotic syndrome)
	LRP1	Kidney	-	0.0986	-0.1226	0.0737	-	30057032_MIX_2018	Kidney (nephrotic syndrome)
rs10663129	TFDP2	Kidney	-	0.0502	-0.1693	0.0854	-	30057032_MIX_2018	Kidney (nephrotic syndrome)
	ATP1B3	Kidney	-	0.0551	0.163	0.0842	-	30057032_MIX_2018	Kidney (nephrotic syndrome)
rs10789841	COLCA1	Kidney	-	0.0379	0.2413	0.1151	-	30057032_MIX_2018	Kidney (nephrotic syndrome)
	CRYAB	Kidney	-	0.0547	-0.1721	0.0885	-	30057032_MIX_2018	Kidney (nephrotic syndrome)
rs10865050	IL1RL1	Kidney	A	1.24e-11	0.4	0.0577	-	29036324_MIX_2018	KIRC
	IL1RL1	Kidney	A	1.82e-06	0.38	0.078	-	29036324_MIX_2018	KIRP
	SLC9A4	Kidney	-	0.004	0.2638	0.0901	-	30057032_MIX_2018	Kidney (nephrotic syndrome)
	IL18R1	Kidney	-	0.008	0.3807	0.1414	-	30057032_MIX_2018	Kidney (nephrotic syndrome)
	IL1R2	Kidney	-	0.0114	-0.4296	0.1664	-	30057032_MIX_2018	Kidney (nephrotic syndrome)
	IL1RL1	Kidney	-	0.0241	0.262	0.1148	-	30057032_MIX_2018	Kidney (nephrotic syndrome)
	TMEM182	Kidney	-	0.0323	0.3212	0.1479	-	30057032_MIX_2018	Kidney (nephrotic syndrome)
	IL1R1	Kidney	-	0.0621	-0.1676	0.0891	-	30057032_MIX_2018	Kidney (nephrotic syndrome)
	SLC9A4	Kidney	-	0.0717	-0.3069	0.1685	-	30057032_MIX_2018	Kidney (nephrotic syndrome)
	MAP4K4	Kidney	-	0.0755	0.1644	0.0918	-	30057032_MIX_2018	Kidney (nephrotic syndrome)
rs11033545	LDLRAD3	Kidney	-	0.0134	0.2318	0.0924	-	30057032_MIX_2018	Kidney (nephrotic syndrome)
	RAG2	Kidney	-	0.039	0.2148	0.103	-	30057032_MIX_2018	Kidney (nephrotic syndrome)
rs11168245	RAPGEF3	Kidney	-	0.0187	0.2653	0.1109	-	30057032_MIX_2018	Kidney (nephrotic syndrome)
	CCDC184	Kidney	-	0.0294	-0.3208	0.1451	-	30057032_MIX_2018	Kidney (nephrotic syndrome)
	OR10AD1	Kidney	-	0.0402	-0.2775	0.1339	-	30057032_MIX_2018	Kidney (nephrotic syndrome)
	TMEM106C	Kidney	-	0.0467	0.2734	0.1361	-	30057032_MIX_2018	Kidney (nephrotic syndrome)
rs11236814	UVRAG	Kidney	-	0.0601	-0.1943	0.1021	-	30057032_MIX_2018	Kidney (nephrotic syndrome)
rs12123821	LCE2B	Kidney	-	0.0044	0.8571	0.2959	-	30057032_MIX_2018	Kidney (nephrotic syndrome)
	LCE2C	Kidney	-	0.0365	-0.6579	0.3113	-	30057032_MIX_2018	Kidney (nephrotic syndrome)
	S100A10	Kidney	-	0.0397	0.3681	0.1765	-	30057032_MIX_2018	Kidney (nephrotic syndrome)
	LINGO4	Kidney	-	0.0553	0.5196	0.2687	-	30057032_MIX_2018	Kidney (nephrotic syndrome)
	FLG-AS1	Kidney	-	0.0614	-0.5739	0.3032	-	30057032_MIX_2018	Kidney (nephrotic syndrome)
	TCHHL1	Kidney	-	0.0916	-0.4828	0.2833	-	30057032_MIX_2018	Kidney (nephrotic syndrome)
rs1214598	RCSD1	Kidney	-	0.0016	-0.3632	0.1118	-	30057032_MIX_2018	Kidney (nephrotic syndrome)
	GPA33	Kidney	-	0.0055	-0.4334	0.1527	-	30057032_MIX_2018	Kidney (nephrotic syndrome)
	CD247	Kidney	-	0.0285	0.2924	0.1315	-	30057032_MIX_2018	Kidney (nephrotic syndrome)
	LINC01363	Kidney	-	0.0331	-0.3185	0.1473	-	30057032_MIX_2018	Kidney (nephrotic syndrome)
	DUSP27	Kidney	-	0.0551	0.2452	0.1267	-	30057032_MIX_2018	Kidney (nephrotic syndrome)
	POU2F1	Kidney	-	0.0666	-0.1357	0.0734	-	30057032_MIX_2018	Kidney (nephrotic syndrome)
rs12365699	TREH	Kidney	-	3.95e-07	-0.444	0.0831	-	30057032_MIX_2018	Kidney (nephrotic syndrome)
	PHLDB1	Kidney	-	0.0012	-0.4413	0.1335	-	30057032_MIX_2018	Kidney (nephrotic syndrome)
	PDZD3	Kidney	-	0.0118	0.261	0.1023	-	30057032_MIX_2018	Kidney (nephrotic syndrome)
	RPL23AP64	Kidney	-	0.0146	-0.3676	0.1486	-	30057032_MIX_2018	Kidney (nephrotic syndrome)
	TREH	Kidney	-	0.0338	-0.3149	0.1462	-	30057032_MIX_2018	Kidney (nephrotic syndrome)
	ATP5MG	Kidney	-	0.0471	-0.1973	0.0984	-	30057032_MIX_2018	Kidney (nephrotic syndrome)
	TTC36	Kidney	-	0.0902	-0.2503	0.1462	-	30057032_MIX_2018	Kidney (nephrotic syndrome)
	IFT46	Kidney	-	0.0971	-0.279	0.1665	-	30057032_MIX_2018	Kidney (nephrotic syndrome)
	ATP5MG	Kidney	-	0.099	0.2212	0.1327	-	30057032_MIX_2018	Kidney (nephrotic syndrome)
rs12413578	LINC00709	Kidney	-	0.0575	0.319	0.1664	-	30057032_MIX_2018	Kidney (nephrotic syndrome)
rs12440045	CHP1	Kidney	-	7.28e-11	-0.2037	0.0304	-	34385711_MIX_2021	NA
	OIP5	Kidney	-	0.0015	0.3583	0.1102	-	30057032_MIX_2018	Kidney (nephrotic syndrome)
	OIP5-AS1	Kidney	-	0.0038	-0.2262	0.0768	-	30057032_MIX_2018	Kidney (nephrotic syndrome)
	LTK	Kidney	-	0.008	0.3706	0.1369	-	30057032_MIX_2018	Kidney (nephrotic syndrome)
rs12551834	ENDOG	Kidney	G	2.07e-06	0.34	0.0708	-	29036324_MIX_2018	KIRC
	DOLK	Kidney	-	0.0222	0.4326	0.187	-	30057032_MIX_2018	Kidney (nephrotic syndrome)
	LINC01503	Kidney	-	0.0491	-0.3472	0.1742	-	30057032_MIX_2018	Kidney (nephrotic syndrome)
	SLC27A4	Kidney	-	0.0652	-0.327	0.1758	-	30057032_MIX_2018	Kidney (nephrotic syndrome)
rs12625547	NFATC2	Kidney	-	0.0737	-0.1672	0.0927	-	30057032_MIX_2018	Kidney (nephrotic syndrome)
rs1289273	LIN9	Kidney	-	0.0412	0.2097	0.1013	-	30057032_MIX_2018	Kidney (nephrotic syndrome)
rs12941864	INPP5K	Kidney	-	0.0437	0.1869	0.0918	-	30057032_MIX_2018	Kidney (nephrotic syndrome)
	MYO1C	Kidney	-	0.0581	0.0957	0.0501	-	30057032_MIX_2018	Kidney (nephrotic syndrome)
	RTN4RL1	Kidney	-	0.0762	0.1349	0.0755	-	30057032_MIX_2018	Kidney (nephrotic syndrome)
	WDR81	Kidney	-	0.0892	0.2048	0.1193	-	30057032_MIX_2018	Kidney (nephrotic syndrome)
	SERPINF2	Kidney	-	0.0968	0.0899	0.0538	-	30057032_MIX_2018	Kidney (nephrotic syndrome)
rs1419675	HLA-A	Kidney	-	0.000978	-0.3881	0.1151	-	30057032_MIX_2018	Kidney (nephrotic syndrome)
	HCG17	Kidney	-	0.0559	-0.2701	0.1396	-	30057032_MIX_2018	Kidney (nephrotic syndrome)
	TRIM15	Kidney	-	0.0595	-0.3056	0.1602	-	30057032_MIX_2018	Kidney (nephrotic syndrome)
rs144829310	TPD52L3	Kidney	-	0.0947	-0.3325	0.197	-	30057032_MIX_2018	Kidney (nephrotic syndrome)
rs1689510	RPS26	Kidney	C	9.83e-15	0.56	0.0686	-	29036324_MIX_2018	KIRP
	RPS26	Kidney	C	7.84e-11	0.8596	0.1036	-	32913098_MIX_2020	normal
	MIP	Kidney	-	0.002	0.4577	0.1451	-	30057032_MIX_2018	Kidney (nephrotic syndrome)
	IL23A	Kidney	-	0.0209	0.3874	0.1649	-	30057032_MIX_2018	Kidney (nephrotic syndrome)
	CS	Kidney	-	0.0363	-0.2231	0.105	-	30057032_MIX_2018	Kidney (nephrotic syndrome)
	OR10P1	Kidney	-	0.0591	-0.1996	0.1048	-	30057032_MIX_2018	Kidney (nephrotic syndrome)
	PA2G4	Kidney	-	0.0684	0.2521	0.1368	-	30057032_MIX_2018	Kidney (nephrotic syndrome)
	GDF11	Kidney	-	0.0753	-0.1658	0.0925	-	30057032_MIX_2018	Kidney (nephrotic syndrome)
	TIMELESS	Kidney	-	0.0763	0.2591	0.1446	-	30057032_MIX_2018	Kidney (nephrotic syndrome)
	STAT2	Kidney	-	0.0853	0.1588	0.0916	-	30057032_MIX_2018	Kidney (nephrotic syndrome)
	TMEM198B	Kidney	-	0.0891	-0.191	0.1115	-	30057032_MIX_2018	Kidney (nephrotic syndrome)
	ZC3H10	Kidney	-	0.0917	0.259	0.152	-	30057032_MIX_2018	Kidney (nephrotic syndrome)
rs16903574	OTULINL	Kidney	-	0.0385	-0.4704	0.2242	-	30057032_MIX_2018	Kidney (nephrotic syndrome)
rs17664743	IKZF1	Kidney	-	0.0899	-0.1372	0.0803	-	30057032_MIX_2018	Kidney (nephrotic syndrome)
rs1885013	ZFYVE26	Kidney	-	0.0992	0.1989	0.1198	-	30057032_MIX_2018	Kidney (nephrotic syndrome)
rs2134814
rs2212434	B3GNT6	Kidney	-	0.0533	0.2446	0.1254	-	30057032_MIX_2018	Kidney (nephrotic syndrome)
rs2221641
rs2241099	DEXI	Kidney	G	0.00037	0.17	0.0474	-	29036324_MIX_2018	KIRC
	PRM3	Kidney	-	0.013	0.3372	0.1333	-	30057032_MIX_2018	Kidney (nephrotic syndrome)
	CLEC16A	Kidney	-	0.0489	-0.238	0.1197	-	30057032_MIX_2018	Kidney (nephrotic syndrome)
rs228619	MANBA	Kidney	-	0.000956	-0.2856	0.0845	-	30057032_MIX_2018	Kidney (nephrotic syndrome)
	MANBA	Kidney	-	0.0357	-0.2127	0.0998	-	30057032_MIX_2018	Kidney (nephrotic syndrome)
	CISD2	Kidney	-	0.0539	0.1626	0.0836	-	30057032_MIX_2018	Kidney (nephrotic syndrome)
rs2477923	GATA3	Kidney	-	0.028	0.1641	0.0736	-	30057032_MIX_2018	Kidney (nephrotic syndrome)
	GATA3-AS1	Kidney	-	0.0396	-0.1489	0.0714	-	30057032_MIX_2018	Kidney (nephrotic syndrome)
rs249677	SPRY4	Kidney	-	0.0134	-0.217	0.0861	-	30057032_MIX_2018	Kidney (nephrotic syndrome)
rs2766678
rs2910162	ATP10B	Kidney	-	0.0211	0.3372	0.1438	-	30057032_MIX_2018	Kidney (nephrotic syndrome)
	ZBED8	Kidney	-	0.033	-0.2359	0.1091	-	30057032_MIX_2018	Kidney (nephrotic syndrome)
	SLU7	Kidney	-	0.0408	0.1762	0.0853	-	30057032_MIX_2018	Kidney (nephrotic syndrome)
	C1QTNF2	Kidney	-	0.0717	-0.2166	0.1193	-	30057032_MIX_2018	Kidney (nephrotic syndrome)
	ZBED8	Kidney	-	0.0781	0.2	0.1126	-	30057032_MIX_2018	Kidney (nephrotic syndrome)
rs3024665
rs3128959	COL11A2	Kidney	-	0.0274	-0.3544	0.1582	-	30057032_MIX_2018	Kidney (nephrotic syndrome)
	HLA-DOB	Kidney	-	0.0282	0.5529	0.2481	-	30057032_MIX_2018	Kidney (nephrotic syndrome)
	B3GALT4	Kidney	-	0.0329	0.4086	0.1895	-	30057032_MIX_2018	Kidney (nephrotic syndrome)
	HLA-DPB1	Kidney	-	0.0331	-0.3438	0.1591	-	30057032_MIX_2018	Kidney (nephrotic syndrome)
	HLA-DPA1	Kidney	-	0.0391	0.2204	0.1058	-	30057032_MIX_2018	Kidney (nephrotic syndrome)
	BRD2	Kidney	-	0.0444	-0.2322	0.114	-	30057032_MIX_2018	Kidney (nephrotic syndrome)
	HLA-DPA1	Kidney	-	0.0488	0.2261	0.1133	-	30057032_MIX_2018	Kidney (nephrotic syndrome)
	PSMB8	Kidney	-	0.0587	0.2057	0.1078	-	30057032_MIX_2018	Kidney (nephrotic syndrome)
	DAXX	Kidney	-	0.0961	-0.3058	0.1824	-	30057032_MIX_2018	Kidney (nephrotic syndrome)
rs34004019	HLA-DQA2	Kidney	-	0.0038	-0.2266	0.0769	-	30057032_MIX_2018	Kidney (nephrotic syndrome)
	HLA-DQB1	Kidney	-	0.0082	0.3067	0.1136	-	30057032_MIX_2018	Kidney (nephrotic syndrome)
	HLA-DQA2	Kidney	-	0.0111	-0.1998	0.0771	-	30057032_MIX_2018	Kidney (nephrotic syndrome)
	HLA-DRB1	Kidney	-	0.0133	0.2885	0.1143	-	30057032_MIX_2018	Kidney (nephrotic syndrome)
	HLA-DOA	Kidney	-	0.014	-0.1921	0.0772	-	30057032_MIX_2018	Kidney (nephrotic syndrome)
	HLA-DQA1	Kidney	-	0.0217	0.1863	0.0799	-	30057032_MIX_2018	Kidney (nephrotic syndrome)
	HLA-DQB2	Kidney	-	0.0244	0.2665	0.1171	-	30057032_MIX_2018	Kidney (nephrotic syndrome)
	GPSM3	Kidney	-	0.0303	-0.2211	0.1006	-	30057032_MIX_2018	Kidney (nephrotic syndrome)
	HLA-DPB2	Kidney	-	0.034	-0.1874	0.0871	-	30057032_MIX_2018	Kidney (nephrotic syndrome)
	PPT2	Kidney	-	0.0472	0.2981	0.1483	-	30057032_MIX_2018	Kidney (nephrotic syndrome)
	PSMB8-AS1	Kidney	-	0.057	-0.1809	0.0942	-	30057032_MIX_2018	Kidney (nephrotic syndrome)
	PSMB8	Kidney	-	0.0577	-0.1611	0.0839	-	30057032_MIX_2018	Kidney (nephrotic syndrome)
	HLA-DQB2	Kidney	-	0.0611	0.1926	0.1016	-	30057032_MIX_2018	Kidney (nephrotic syndrome)
	PSMB8-AS1	Kidney	-	0.0652	-0.2058	0.1103	-	30057032_MIX_2018	Kidney (nephrotic syndrome)
	HLA-DRB6	Kidney	-	0.0748	-0.1682	0.0934	-	30057032_MIX_2018	Kidney (nephrotic syndrome)
	HLA-DRA	Kidney	-	0.0824	-0.1077	0.0614	-	30057032_MIX_2018	Kidney (nephrotic syndrome)
rs34290285	GAL3ST2	Kidney	-	6.25e-09	0.3387	0.057	-	34385711_MIX_2021	NA
	GAL3ST2	Kidney	-	0.0506	0.2912	0.1471	-	30057032_MIX_2018	Kidney (nephrotic syndrome)
	ATG4B	Kidney	-	0.054	0.197	0.1013	-	30057032_MIX_2018	Kidney (nephrotic syndrome)
	LINC01238	Kidney	-	0.0609	-0.2843	0.1499	-	30057032_MIX_2018	Kidney (nephrotic syndrome)
rs3540	IQGAP1	Kidney	A	3.76e-06	0.3468	0.0664	-	32913098_MIX_2020	NA
	IQGAP1	Kidney	A	6.44e-06	0.13	0.0285	-	29036324_MIX_2018	KIRC
	ZNF774	Kidney	A	4.73e-05	0.21	0.0512	-	29036324_MIX_2018	KIRC
	IDH2	Kidney	-	0.0122	-0.284	0.1111	-	30057032_MIX_2018	Kidney (nephrotic syndrome)
	IQGAP1	Kidney	-	0.023	0.0905	0.0393	-	30057032_MIX_2018	Kidney (nephrotic syndrome)
	FURIN	Kidney	-	0.033	0.2193	0.1014	-	30057032_MIX_2018	Kidney (nephrotic syndrome)
	GABARAPL3	Kidney	-	0.0681	-0.2272	0.1235	-	30057032_MIX_2018	Kidney (nephrotic syndrome)
	GDPGP1	Kidney	-	0.069	-0.2417	0.1314	-	30057032_MIX_2018	Kidney (nephrotic syndrome)
	VPS33B	Kidney	-	0.0775	0.2251	0.1261	-	30057032_MIX_2018	Kidney (nephrotic syndrome)
	IQGAP1	Kidney	-	0.0828	0.0866	0.0494	-	30057032_MIX_2018	Kidney (nephrotic syndrome)
	GABARAPL3	Kidney	-	0.0875	-0.2362	0.1368	-	30057032_MIX_2018	Kidney (nephrotic syndrome)
rs4296977	GSAP	Kidney	-	0.000219	-0.6438	0.1676	-	30057032_MIX_2018	Kidney (nephrotic syndrome)
	RSBN1L	Kidney	-	0.0164	-0.3918	0.1612	-	30057032_MIX_2018	Kidney (nephrotic syndrome)
rs479844	EIF1AD	Kidney	G	7.52e-05	-0.24	0.0597	-	29036324_MIX_2018	KIRP
	EHBP1L1	Kidney	-	0.0011	-0.2952	0.0884	-	30057032_MIX_2018	Kidney (nephrotic syndrome)
	CTSW	Kidney	-	0.0045	0.3069	0.1055	-	30057032_MIX_2018	Kidney (nephrotic syndrome)
	AP5B1	Kidney	-	0.0337	-0.1681	0.0784	-	30057032_MIX_2018	Kidney (nephrotic syndrome)
	EHBP1L1	Kidney	-	0.0342	-0.2086	0.0971	-	30057032_MIX_2018	Kidney (nephrotic syndrome)
	CATSPER1	Kidney	-	0.0469	-0.1888	0.0941	-	30057032_MIX_2018	Kidney (nephrotic syndrome)
	FRMD8	Kidney	-	0.0477	0.2162	0.1078	-	30057032_MIX_2018	Kidney (nephrotic syndrome)
	SART1	Kidney	-	0.0503	-0.2064	0.1045	-	30057032_MIX_2018	Kidney (nephrotic syndrome)
	TIGD3	Kidney	-	0.0701	-0.2007	0.1095	-	30057032_MIX_2018	Kidney (nephrotic syndrome)
	SF3B2	Kidney	-	0.0812	-0.1333	0.0759	-	30057032_MIX_2018	Kidney (nephrotic syndrome)
	FRMD8	Kidney	-	0.0827	-0.2052	0.1173	-	30057032_MIX_2018	Kidney (nephrotic syndrome)
	SCYL1	Kidney	-	0.0928	0.1575	0.0931	-	30057032_MIX_2018	Kidney (nephrotic syndrome)
rs4943794	SUGT1P3	Kidney	C	2.6e-09	0.33	0.0545	-	29036324_MIX_2018	KIRC
	TPTE2P5	Kidney	-	0.0233	0.3794	0.1646	-	30057032_MIX_2018	Kidney (nephrotic syndrome)
	FOXO1	Kidney	-	0.0575	0.1958	0.1022	-	30057032_MIX_2018	Kidney (nephrotic syndrome)
	FOXO1	Kidney	-	0.0712	-0.1784	0.0978	-	30057032_MIX_2018	Kidney (nephrotic syndrome)
rs4973380	DAW1	Kidney	A	1.89e-05	0.29	0.0667	-	29036324_MIX_2018	KIRP
	TM4SF20	Kidney	-	0.0519	0.3302	0.1678	-	30057032_MIX_2018	Kidney (nephrotic syndrome)
rs519973	SST	Kidney	-	0.0585	-0.2591	0.1358	-	30057032_MIX_2018	Kidney (nephrotic syndrome)
	LPP-AS2	Kidney	-	0.0723	0.19	0.1049	-	30057032_MIX_2018	Kidney (nephrotic syndrome)
rs56375023	IQCH-AS1	Kidney	-	0.0369	-0.2501	0.1182	-	30057032_MIX_2018	Kidney (nephrotic syndrome)
	SMAD3	Kidney	-	0.076	0.2107	0.1175	-	30057032_MIX_2018	Kidney (nephrotic syndrome)
rs5743618	RFC1	Kidney	-	0.0114	-0.1941	0.0756	-	30057032_MIX_2018	Kidney (nephrotic syndrome)
	RFC1	Kidney	-	0.0631	0.1418	0.0754	-	30057032_MIX_2018	Kidney (nephrotic syndrome)
	KLF3-AS1	Kidney	-	0.0666	-0.1792	0.0966	-	30057032_MIX_2018	Kidney (nephrotic syndrome)
	TLR1	Kidney	-	0.0869	-0.1976	0.1146	-	30057032_MIX_2018	Kidney (nephrotic syndrome)
	LINC01258	Kidney	-	0.0874	-0.276	0.1598	-	30057032_MIX_2018	Kidney (nephrotic syndrome)
rs5758343	MEI1	Kidney	T	3.03e-08	-0.24	0.0427	-	29036324_MIX_2018	KIRC
	MEI1	Kidney	-	9.89e-06	-0.7549	0.1617	-	28575649_EUR_2017	normal
	TOB2	Kidney	-	0.0248	-0.4038	0.1771	-	30057032_MIX_2018	Kidney (nephrotic syndrome)
	C22orf46	Kidney	-	0.028	-0.2631	0.1184	-	30057032_MIX_2018	Kidney (nephrotic syndrome)
rs58939053	IL21-AS1	Kidney	-	0.0065	0.3865	0.1388	-	30057032_MIX_2018	Kidney (nephrotic syndrome)
rs6011033	LIME1	Kidney	-	2.31e-05	0.1972	0.0449	-	30057032_MIX_2018	Kidney (nephrotic syndrome)
	SRMS	Kidney	-	0.0035	0.4409	0.1481	-	30057032_MIX_2018	Kidney (nephrotic syndrome)
	SLC2A4RG	Kidney	-	0.0039	0.2656	0.0905	-	30057032_MIX_2018	Kidney (nephrotic syndrome)
	SAMD10	Kidney	-	0.013	-0.3182	0.1257	-	30057032_MIX_2018	Kidney (nephrotic syndrome)
	ABHD16B	Kidney	-	0.0328	-0.2547	0.1181	-	30057032_MIX_2018	Kidney (nephrotic syndrome)
	SOX18	Kidney	-	0.0537	-0.1745	0.0893	-	30057032_MIX_2018	Kidney (nephrotic syndrome)
	FNDC11	Kidney	-	0.0651	0.3248	0.1741	-	30057032_MIX_2018	Kidney (nephrotic syndrome)
	CHRNA4	Kidney	-	0.082	-0.3315	0.1886	-	30057032_MIX_2018	Kidney (nephrotic syndrome)
	ABHD16B	Kidney	-	0.0959	-0.2959	0.176	-	30057032_MIX_2018	Kidney (nephrotic syndrome)
rs61192126	RYBP	Kidney	-	0.0132	0.2113	0.0837	-	30057032_MIX_2018	Kidney (nephrotic syndrome)
rs61816766
rs62626322	FBH1	Kidney	-	0.0243	-0.2987	0.1305	-	30057032_MIX_2018	Kidney (nephrotic syndrome)
	TASOR2	Kidney	-	0.0286	-0.3298	0.1484	-	30057032_MIX_2018	Kidney (nephrotic syndrome)
rs6461503	ABCB5	Kidney	-	0.0075	-0.3243	0.1194	-	30057032_MIX_2018	Kidney (nephrotic syndrome)
	ITGB8	Kidney	-	0.0915	0.082	0.0481	-	30057032_MIX_2018	Kidney (nephrotic syndrome)
rs6489785
rs6594499	TSLP	Kidney	-	0.000458	0.4233	0.1166	-	30057032_MIX_2018	Kidney (nephrotic syndrome)
rs6800001	TRIM71	Kidney	-	0.0364	-0.1815	0.0858	-	30057032_MIX_2018	Kidney (nephrotic syndrome)
	UBP1	Kidney	-	0.0762	-0.156	0.0873	-	30057032_MIX_2018	Kidney (nephrotic syndrome)
	GLB1	Kidney	-	0.0934	0.179	0.1056	-	30057032_MIX_2018	Kidney (nephrotic syndrome)
rs6881706	UGT3A2	Kidney	-	0.0158	-0.2828	0.1151	-	30057032_MIX_2018	Kidney (nephrotic syndrome)
	NADK2	Kidney	-	0.0846	-0.1549	0.0892	-	30057032_MIX_2018	Kidney (nephrotic syndrome)
rs6990534
rs7224129	PGAP3	Kidney	-	2.83e-05	0.3667	0.0845	-	30057032_MIX_2018	Kidney (nephrotic syndrome)
	GSDMA	Kidney	-	0.0124	-0.2882	0.113	-	30057032_MIX_2018	Kidney (nephrotic syndrome)
	PPP1R1B	Kidney	-	0.0206	-0.2563	0.1088	-	30057032_MIX_2018	Kidney (nephrotic syndrome)
	GSDMB	Kidney	-	0.0264	0.2424	0.108	-	30057032_MIX_2018	Kidney (nephrotic syndrome)
	ORMDL3	Kidney	-	0.0298	0.1548	0.0705	-	30057032_MIX_2018	Kidney (nephrotic syndrome)
	PNMT	Kidney	-	0.0547	0.2199	0.113	-	30057032_MIX_2018	Kidney (nephrotic syndrome)
	RAPGEFL1	Kidney	-	0.0573	-0.2508	0.1304	-	30057032_MIX_2018	Kidney (nephrotic syndrome)
	MED1	Kidney	-	0.0673	-0.1384	0.0748	-	30057032_MIX_2018	Kidney (nephrotic syndrome)
	MIEN1	Kidney	-	0.0691	0.1964	0.1068	-	30057032_MIX_2018	Kidney (nephrotic syndrome)
	ERBB2	Kidney	-	0.0706	-0.2187	0.1196	-	30057032_MIX_2018	Kidney (nephrotic syndrome)
	ZPBP2	Kidney	-	0.0756	-0.1779	0.0993	-	30057032_MIX_2018	Kidney (nephrotic syndrome)
	THRA	Kidney	-	0.0821	-0.1829	0.1041	-	30057032_MIX_2018	Kidney (nephrotic syndrome)
	GSDMB	Kidney	-	0.0882	0.1801	0.1046	-	30057032_MIX_2018	Kidney (nephrotic syndrome)
	NEUROD2	Kidney	-	0.0933	-0.1742	0.103	-	30057032_MIX_2018	Kidney (nephrotic syndrome)
	WIPF2	Kidney	-	0.094	0.1475	0.0875	-	30057032_MIX_2018	Kidney (nephrotic syndrome)
rs72774901	SLC25A46	Kidney	-	0.0295	-0.3809	0.1723	-	30057032_MIX_2018	Kidney (nephrotic syndrome)
	SLC25A46	Kidney	-	0.0453	0.3459	0.1712	-	30057032_MIX_2018	Kidney (nephrotic syndrome)
	CAMK4	Kidney	-	0.0544	0.5392	0.2769	-	30057032_MIX_2018	Kidney (nephrotic syndrome)
	TMEM232	Kidney	-	0.0939	0.3761	0.2223	-	30057032_MIX_2018	Kidney (nephrotic syndrome)
rs740474	PCDHGB6	Kidney	-	0.0089	-0.2475	0.0926	-	30057032_MIX_2018	Kidney (nephrotic syndrome)
	GNPDA1	Kidney	-	0.0153	-0.2098	0.085	-	30057032_MIX_2018	Kidney (nephrotic syndrome)
	PCDHGA8	Kidney	-	0.0198	-0.1961	0.0832	-	30057032_MIX_2018	Kidney (nephrotic syndrome)
	PCDHGA10	Kidney	-	0.0264	0.2534	0.1124	-	30057032_MIX_2018	Kidney (nephrotic syndrome)
	PCDHGC3	Kidney	-	0.0304	0.2262	0.1034	-	30057032_MIX_2018	Kidney (nephrotic syndrome)
	PCDHB13	Kidney	-	0.0403	0.2108	0.1014	-	30057032_MIX_2018	Kidney (nephrotic syndrome)
	ARAP3	Kidney	-	0.0473	-0.2285	0.1141	-	30057032_MIX_2018	Kidney (nephrotic syndrome)
	PCDHB14	Kidney	-	0.06	0.221	0.1161	-	30057032_MIX_2018	Kidney (nephrotic syndrome)
	SLC25A2	Kidney	-	0.0718	0.1764	0.0972	-	30057032_MIX_2018	Kidney (nephrotic syndrome)
	DIAPH1	Kidney	-	0.072	0.1424	0.0783	-	30057032_MIX_2018	Kidney (nephrotic syndrome)
	PCDH12	Kidney	-	0.0858	0.1686	0.0974	-	30057032_MIX_2018	Kidney (nephrotic syndrome)
	PCDHB7	Kidney	-	0.0917	-0.2185	0.1283	-	30057032_MIX_2018	Kidney (nephrotic syndrome)
	SLC25A2	Kidney	-	0.0991	-0.1751	0.1051	-	30057032_MIX_2018	Kidney (nephrotic syndrome)
rs7406234	ZNF652	Kidney	C	3.9e-05	0.19	0.0458	-	29036324_MIX_2018	KIRC
	GNGT2	Kidney	C	0.000101	-0.13	0.0332	-	29036324_MIX_2018	KIRC
	FAM117A	Kidney	-	0.0648	0.1973	0.1059	-	30057032_MIX_2018	Kidney (nephrotic syndrome)
rs74847330	KYNU	Kidney	-	0.0026	0.277	0.0903	-	30057032_MIX_2018	Kidney (nephrotic syndrome)
rs7521390
rs80064395	TCTEX1D2	Kidney	-	0.0162	-0.5659	0.2313	-	30057032_MIX_2018	Kidney (nephrotic syndrome)
	PAK2	Kidney	-	0.0251	0.2771	0.1218	-	30057032_MIX_2018	Kidney (nephrotic syndrome)
	UBXN7-AS1	Kidney	-	0.0313	0.4612	0.2119	-	30057032_MIX_2018	Kidney (nephrotic syndrome)
	UBXN7-AS1	Kidney	-	0.0353	0.429	0.2009	-	30057032_MIX_2018	Kidney (nephrotic syndrome)
	TM4SF19-AS1	Kidney	-	0.0372	0.3062	0.1455	-	30057032_MIX_2018	Kidney (nephrotic syndrome)
	TM4SF19-AS1	Kidney	-	0.0704	0.3583	0.1958	-	30057032_MIX_2018	Kidney (nephrotic syndrome)
rs8030821	TLE3	Kidney	-	0.07	-0.2063	0.1126	-	30057032_MIX_2018	Kidney (nephrotic syndrome)
rs848	SOWAHA	Kidney	-	0.0285	0.2781	0.125	-	30057032_MIX_2018	Kidney (nephrotic syndrome)
	AFF4	Kidney	-	0.0382	-0.1665	0.0792	-	30057032_MIX_2018	Kidney (nephrotic syndrome)
	TH2LCRR	Kidney	-	0.0389	-0.2074	0.0994	-	30057032_MIX_2018	Kidney (nephrotic syndrome)
	RAD50	Kidney	-	0.0492	-0.1827	0.0917	-	30057032_MIX_2018	Kidney (nephrotic syndrome)
	P4HA2-AS1	Kidney	-	0.0492	0.2334	0.1171	-	30057032_MIX_2018	Kidney (nephrotic syndrome)
	UQCRQ	Kidney	-	0.0567	0.123	0.064	-	30057032_MIX_2018	Kidney (nephrotic syndrome)
	RAD50	Kidney	-	0.0598	-0.1397	0.0736	-	30057032_MIX_2018	Kidney (nephrotic syndrome)
	IL5	Kidney	-	0.096	-0.1882	0.1123	-	30057032_MIX_2018	Kidney (nephrotic syndrome)
rs9372120	CRYBG1	Kidney	-	0.0354	0.447	0.2096	-	30057032_MIX_2018	Kidney (nephrotic syndrome)
	QRSL1	Kidney	-	0.053	0.2288	0.1172	-	30057032_MIX_2018	Kidney (nephrotic syndrome)
rs9877752	LPP-AS1	Kidney	-	0.0352	0.1924	0.0904	-	30057032_MIX_2018	Kidney (nephrotic syndrome)

## Sheet: S9
Gene	QTL	Tissue
ID2-AS1	eQTL	Kidney
CEBPG	eQTL	Kidney
PRIM1	eQTL	Kidney
BAZ2A	eQTL	Kidney
SDR9C7	eQTL	Kidney
ZBTB39	eQTL	Kidney
NXPH4	eQTL	Kidney
TAC3	eQTL	Kidney
KIF5A	eQTL	Kidney
COLCA1	eQTL	Kidney
IL1RL1	eQTL	Kidney
SLC9A4	eQTL	Kidney
IL18R1	eQTL	Kidney
IL1R2	eQTL	Kidney
TMEM182	eQTL	Kidney
LDLRAD3	eQTL	Kidney
RAG2	eQTL	Kidney
RAPGEF3	eQTL	Kidney
CCDC184	eQTL	Kidney
OR10AD1	eQTL	Kidney
TMEM106C	eQTL	Kidney
LCE2B	eQTL	Kidney
LCE2C	eQTL	Kidney
S100A10	eQTL	Kidney
RCSD1	eQTL	Kidney
GPA33	eQTL	Kidney
CD247	eQTL	Kidney
LINC01363	eQTL	Kidney
TREH	eQTL	Kidney
PHLDB1	eQTL	Kidney
PDZD3	eQTL	Kidney
RPL23AP64	eQTL	Kidney
ATP5MG	eQTL	Kidney
CHP1	eQTL	Kidney
OIP5	eQTL	Kidney
OIP5-AS1	eQTL	Kidney
LTK	eQTL	Kidney
ENDOG	eQTL	Kidney
DOLK	eQTL	Kidney
LINC01503	eQTL	Kidney
LIN9	eQTL	Kidney
INPP5K	eQTL	Kidney
HLA-A	eQTL	Kidney
RPS26	eQTL	Kidney
MIP	eQTL	Kidney
IL23A	eQTL	Kidney
CS	eQTL	Kidney
OTULINL	eQTL	Kidney
DEXI	eQTL	Kidney
PRM3	eQTL	Kidney
CLEC16A	eQTL	Kidney
MANBA	eQTL	Kidney
GATA3	eQTL	Kidney
GATA3-AS1	eQTL	Kidney
SPRY4	eQTL	Kidney
ATP10B	eQTL	Kidney
ZBED8	eQTL	Kidney
SLU7	eQTL	Kidney
COL11A2	eQTL	Kidney
HLA-DOB	eQTL	Kidney
B3GALT4	eQTL	Kidney
HLA-DPB1	eQTL	Kidney
HLA-DPA1	eQTL	Kidney
BRD2	eQTL	Kidney
HLA-DQA2	eQTL	Kidney
HLA-DQB1	eQTL	Kidney
HLA-DRB1	eQTL	Kidney
HLA-DOA	eQTL	Kidney
HLA-DQA1	eQTL	Kidney
HLA-DQB2	eQTL	Kidney
GPSM3	eQTL	Kidney
HLA-DPB2	eQTL	Kidney
PPT2	eQTL	Kidney
GAL3ST2	eQTL	Kidney
IQGAP1	eQTL	Kidney
ZNF774	eQTL	Kidney
IDH2	eQTL	Kidney
FURIN	eQTL	Kidney
GSAP	eQTL	Kidney
RSBN1L	eQTL	Kidney
EIF1AD	eQTL	Kidney
EHBP1L1	eQTL	Kidney
CTSW	eQTL	Kidney
AP5B1	eQTL	Kidney
CATSPER1	eQTL	Kidney
FRMD8	eQTL	Kidney
SUGT1P3	eQTL	Kidney
TPTE2P5	eQTL	Kidney
DAW1	eQTL	Kidney
IQCH-AS1	eQTL	Kidney
RFC1	eQTL	Kidney
MEI1	eQTL	Kidney
TOB2	eQTL	Kidney
C22orf46	eQTL	Kidney
IL21-AS1	eQTL	Kidney
LIME1	eQTL	Kidney
SRMS	eQTL	Kidney
SLC2A4RG	eQTL	Kidney
SAMD10	eQTL	Kidney
ABHD16B	eQTL	Kidney
RYBP	eQTL	Kidney
FBH1	eQTL	Kidney
TASOR2	eQTL	Kidney
ABCB5	eQTL	Kidney
TSLP	eQTL	Kidney
TRIM71	eQTL	Kidney
UGT3A2	eQTL	Kidney
PGAP3	eQTL	Kidney
GSDMA	eQTL	Kidney
PPP1R1B	eQTL	Kidney
GSDMB	eQTL	Kidney
ORMDL3	eQTL	Kidney
SLC25A46	eQTL	Kidney
PCDHGB6	eQTL	Kidney
GNPDA1	eQTL	Kidney
PCDHGA8	eQTL	Kidney
PCDHGA10	eQTL	Kidney
PCDHGC3	eQTL	Kidney
PCDHB13	eQTL	Kidney
ARAP3	eQTL	Kidney
ZNF652	eQTL	Kidney
GNGT2	eQTL	Kidney
KYNU	eQTL	Kidney
TCTEX1D2	eQTL	Kidney
PAK2	eQTL	Kidney
UBXN7-AS1	eQTL	Kidney
TM4SF19-AS1	eQTL	Kidney
SOWAHA	eQTL	Kidney
AFF4	eQTL	Kidney
TH2LCRR	eQTL	Kidney
RAD50	eQTL	Kidney
P4HA2-AS1	eQTL	Kidney
CRYBG1	eQTL	Kidney
LPP-AS1	eQTL	Kidney
STX18-AS1	meQTL	Kidney
PPP2R1B	meQTL	Kidney
SIK2	meQTL	Kidney
IL1RL1	meQTL	Kidney
CD247	meQTL	Kidney
CXCR5	meQTL	Kidney
NDUFAF1	meQTL	Kidney
RAD51B	meQTL	Kidney
NDFIP1	meQTL	Kidney
IQGAP1	meQTL	Kidney
OVOL1	meQTL	Kidney
FOXO1	meQTL	Kidney
POLR3H	meQTL	Kidney
PMM1	meQTL	Kidney
TEF	meQTL	Kidney
TOB2	meQTL	Kidney
TSLP	meQTL	Kidney

[truncated: 9 more sheets: S10, S11, S12, S13, F1, F2, F3, F4, F5]
